# Supplementary material for: Mucosal IgA Prevents Commensal Candida albicans Dysbiosis in the Oral Cavity
Source: Front Immunol. 2020 Oct 22;11:555363. doi: 10.3389/fimmu.2020.555363 (PMC7642201; doi:10.3389/fimmu.2020.555363)
Supplement: Supplementary Table 1 — Different expressed genes during fungal commensalism. Differential expression analysis was performed using the DESeq2 R package. The resulting P-values were adjusted using the Benjamini and Hochberg's approach for controlling the False Discovery Rate (FDR). Genes with an adjusted P-value < 0.05 found by DESeq2 were assigned as differentially expressed genes that showed ratios log2 ≥± 0.58 were considered to be different regulated. [file Table_1.XLSX]

## Sheet: Day 5
Gene_ID	Day_5	Sham	log2FoldChange	pvalue	padj	GeneName	Chrom	Strand	Start	End	GeneLength	GeneType	GeneDescription	D5_1_readcount	D5_2_readcount	D5_3_readcount	Sham_1_readcount	Sham_2_readcount	Sham_3_readcount	D5_1_fpkm	D5_2_fpkm	D5_3_fpkm	Sham_1_fpkm	Sham_2_fpkm	Sham_3_fpkm		Average D5 fpkm	Average Sham fpkm			log2 Average D5	log2 Average Sham			log2 adjusted
ENSMUSG00000029368	0	90.7106	-2.3718	1.2316e-21	6.2623e-19	Alb	chr5	+	90460889	90476603	2043	protein_coding	albumin	0	0	0	108	73	60	0	0	0	3.56254	2.14291	1.84893		0	2.51813			#NUM!	1.33235			#NUM!	6.5032
ENSMUSG00000019761	2743.01	11334.8	-1.776	4.1765e-26	2.4736e-23	Krt10	chr11	-	99385254	99389364	2094	protein_coding	keratin_10	4045	2253	3144	10204	9914	10133	101.377	63.6428	66.7773	328.397	283.937	304.649		77.2659	305.661			6.27176	8.25579			11.4215	13.4685
ENSMUSG00000034159	258.454	1006.14	-1.5385	4.476e-14	1.5678e-11	2310007B03Rik	chr1	-	93151349	93160948	2299	protein_coding	RIKEN_cDNA_2310007B03_gene	408	244	216	892	928	868	9.31367	6.27792	4.17867	26.1475	24.208	23.7694		6.59008	24.7083			2.7203	4.62692			8.01377	9.97461
ENSMUSG00000046748	104	391.265	-1.5128	4.8832e-14	1.6732e-11	2310005G13Rik	chr16	-	57036967	57071346	3067	protein_coding	transmembrane_protein_45A2	151	76	136	287	359	401	2.58382	1.46577	1.97219	6.30628	7.01989	8.2313		2.00726	7.18582			1.00523	2.84515			6.70044	8.612
ENSMUSG00000064165	80.5344	278.327	-1.2902	6.3949e-09	1.2292e-06	Krt39	chr11	-	99514114	99521338	1633	protein_coding	keratin_39	132	68	73	264	276	204	4.24216	2.46313	1.9882	10.8949	10.1361	7.8647		2.89783	9.63191			1.53497	3.26782			6.33153	8.12063
ENSMUSG00000041567	128.643	373.796	-1.207	3.3495e-09	6.8565e-07	Serpina12	chr12	-	104028769	104044443	3690	protein_coding	serine_(or_cysteine)_peptidase_inhibitor_clade_A_(alpha-1_antiproteinase_antitrypsin)_member_12	187	111	143	249	384	370	2.65959	1.77935	1.72359	4.54755	6.24101	6.31267		2.05418	5.70041			1.03856	2.51107			7.00723	8.54611
ENSMUSG00000035592	160.61	571.444	-1.1852	5.5421e-07	7.4029e-05	Krt33a	chr11	-	100011195	100016212	1683	protein_coding	keratin_33A	290	152	88	558	586	384	9.04302	5.34225	2.32553	22.3437	20.8816	14.3643		5.57027	19.1965			2.47775	4.26277			7.32741	9.15847
ENSMUSG00000078657	878.88	2534.29	-1.1826	1.1967e-08	2.1434e-06	Crnn	chr3	+	93144787	93149471	1628	protein_coding	cornulin	1441	815	689	2123	2167	2476	46.4525	29.612	18.823	87.8821	79.8278	95.749		31.6292	87.8196			4.98318	6.45647			9.77952	11.3074
ENSMUSG00000019577	2646.58	7470.46	-1.1649	1.586e-08	2.6879e-06	Pdk4	chr6	-	5483351	5496309	3484	protein_coding	pyruvate_dehydrogenase_kinase_isoenzyme_4	3450	3125	2204	7910	7453	4584	51.9685	53.0563	28.1356	153.004	128.293	82.8332		44.3868	121.377			5.47206	6.92335			11.3699	12.867
ENSMUSG00000024512	541.925	1361.31	-1.1534	7.1152e-12	2.0027e-09	Dynap	chr18	-	70240429	70244584	1227	protein_coding	dynactin_associated_protein	753	488	616	1163	1375	1106	32.207	23.5256	22.3285	63.8763	67.206	56.7477		26.0203	62.61			4.70157	5.96832			9.08195	10.4108
ENSMUSG00000021573	322.221	833.091	-1.1362	9.4804e-10	2.047e-07	Tppp	chr13	+	74009407	74035753	5090	protein_coding	tubulin_polymerization_promoting_protein	323	234	605	765	750	709	3.33031	2.71934	5.28641	10.1286	8.83677	8.76933		3.77868	9.24489			1.91788	3.20866			8.33191	9.70233
ENSMUSG00000027015	71.2702	209.834	-1.1353	2.7422e-07	3.9293e-05	Cybrd1	chr2	+	71117923	71142926	5339	protein_coding	cytochrome_b_reductase_1	79	84	77	232	189	138	0.776545	0.930645	0.641437	2.92842	2.12301	1.62726		0.782876	2.22623			-0.353145	1.1546			6.15523	7.71311
ENSMUSG00000074486	7.03639	66.7871	-1.1325	2.9652e-06	0.00033867	Bglap2	chr3	-	88377736	88378699	471	protein_coding	bone_gamma-carboxyglutamate_protein_2	18	0	7	57	72	50	2.00563	0	0.660998	8.15565	9.16772	6.68324		0.888877	8.00221			-0.169945	3.0004			2.81484	6.0615
ENSMUSG00000028128	269.082	678.81	-1.1244	4.8669e-10	1.0804e-07	F3	chr3	+	121723537	121735052	1876	protein_coding	coagulation_factor_III	387	214	331	640	598	573	10.8262	6.74754	7.84726	22.9907	19.1169	19.2291		8.47368	20.4456			3.08299	4.35372			8.0719	9.40686
ENSMUSG00000049404	64.212	187.664	-1.1182	5.1003e-07	6.871e-05	Rarres1	chr3	-	67478886	67515523	1411	protein_coding	retinoic_acid_receptor_responder_(tazarotene_induced)_1	72	80	62	163	143	194	2.67797	3.35373	1.95428	7.78512	6.07798	8.65591		2.66199	7.50634			1.41251	2.90811			6.00477	7.55201
ENSMUSG00000052316	538.869	1343.99	-1.08	1.6474e-08	2.7333e-06	Lrrc15	chr16	-	30269302	30283256	5310	protein_coding	leucine_rich_repeat_containing_15	803	519	495	1182	1324	1089	7.93635	5.78146	4.14604	15.0013	14.9535	12.9113		5.95462	14.2887			2.57401	3.8368			9.07379	10.3923
ENSMUSG00000017697	10413.4	24372.1	-1.0704	1.004e-10	2.4727e-08	Ada	chr2	-	163726584	163750239	1688	protein_coding	adenosine_deaminase	14046	10469	10764	18874	23279	23080	436.697	366.858	283.612	753.523	827.069	860.798		362.389	813.797			8.50139	9.66852			13.3462	14.5729
ENSMUSG00000026085	462.405	1247	-1.0702	6.9152e-07	9.0831e-05	Lyg1	chr1	-	37946736	37957759	800	protein_coding	lysozyme_G-like_1	649	557	311	1047	1084	1199	42.575	41.1841	17.2899	88.1986	81.2623	94.3555		33.683	87.9388			5.07395	6.45843			8.85301	10.2842
ENSMUSG00000029236	112.575	280.7	-1.0663	4.1053e-08	6.6028e-06	Nmu	chr5	-	76333495	76363788	828	protein_coding	neuromedin_U	106	111	177	253	222	273	6.71854	7.92971	9.50749	20.5918	16.0795	20.7573		8.05192	19.1429			3.00933	4.25874			6.81474	8.13289
ENSMUSG00000047253	7.89241	61.9867	-1.0587	1.2425e-05	0.0011727	Krtap1-5	chr11	-	99579976	99581016	1041	protein_coding	keratin_associated_protein_1-5	19	5	2	70	54	41	0.957861	0.284108	0.0854481	4.53161	3.11095	2.47954		0.442472	3.37403			-1.17634	1.75447			2.98047	5.95389
ENSMUSG00000020684	51.7139	131.159	-0.99348	4.9313e-06	0.00052876	Rasl10b	chr11	+	83409137	83421039	3481	protein_coding	RAS-like_family_10_member_B	51	54	74	111	130	110	0.768893	0.917602	0.945477	2.14894	2.2397	1.98942		0.877324	2.12602			-0.188819	1.08815			5.69248	7.03517
ENSMUSG00000005547	73.7959	193.572	-0.9884	1.2057e-05	0.0011518	Cyp2a5	chr7	+	26835305	26843548	2013	protein_coding	cytochrome_P450_family_2_subfamily_a_polypeptide_5	85	97	61	161	169	187	2.21603	2.85031	1.34775	5.38998	5.03492	5.84838		2.13803	5.42443			1.09628	2.43947			6.20547	7.59673
ENSMUSG00000048013	239.375	642.174	-0.98635	1.6332e-05	0.0015054	Krt35	chr11	-	100092193	100096241	2394	protein_coding	keratin_35	424	218	154	630	596	488	9.29483	5.38638	2.86101	17.7346	14.9304	12.8332		5.84741	15.1661			2.5478	3.92277			7.90313	9.32682
ENSMUSG00000040170	1690.85	3829.86	-0.97839	1.5707e-07	2.3356e-05	Fmo2	chr1	-	162874317	162898726	4066	protein_coding	flavin_containing_monooxygenase_2	2417	1247	2242	2671	3173	4392	31.1967	18.1411	24.524	44.2702	46.8007	68.0038		24.6206	53.0249			4.62179	5.7286			10.7235	11.9031
ENSMUSG00000047641	1647.31	3758.06	-0.97362	3.6953e-07	5.2005e-05	Krt83	chr15	-	101431490	101438804	1826	protein_coding	keratin_83	2372	1722	1418	3516	3517	3004	68.1732	55.7824	34.5381	129.764	115.511	103.571		52.8312	116.282			5.72332	6.86148			10.6859	11.8758
ENSMUSG00000028037	20.4476	77.6531	-0.96632	9.8663e-05	0.0067032	Ifi44	chr3	-	151730922	151749947	4064	protein_coding	interferon-induced_protein_44	35	15	20	102	62	42	0.451975	0.218324	0.218877	1.69142	0.91493	0.650629		0.296392	1.08566			-1.75442	0.118572			4.35386	6.27897
ENSMUSG00000028197	33.2687	96.5018	-0.94655	8.1732e-05	0.0057002	Col24a1	chr3	+	145292472	145552011	7143	protein_coding	collagen_type_XXIV_alpha_1	37	20	64	67	102	90	0.271845	0.165621	0.398495	0.632119	0.856386	0.793231		0.278653	0.760579			-1.84346	-0.394831			5.0561	6.59248
ENSMUSG00000032690	24.8128	94.6818	-0.93773	0.00015847	0.0097535	Oas2	chr5	-	120730333	120749853	3961	protein_coding	2'-5'_oligoadenylate_synthetase_2	22	27	37	139	81	31	0.291486	0.403203	0.415451	2.36491	1.22639	0.492714		0.370047	1.36134			-1.43422	0.445027			4.63301	6.56501
ENSMUSG00000022383	283.31	590.783	-0.91815	4.7614e-08	7.5807e-06	Ppara	chr15	+	85734983	85802819	3413	protein_coding	peroxisome_proliferator_activated_receptor_alpha	266	266	466	513	552	514	4.0902	4.6101	6.07257	10.1295	9.69957	9.48123		4.92429	9.77009			2.29992	3.28837			8.14624	9.20648
ENSMUSG00000079017	184.808	490.883	-0.90622	0.00013699	0.008742	Ifi27l2a	chr12	-	103442167	103443680	463	protein_coding	interferon_alpha-inducible_protein_27_like_2A	265	201	149	607	508	194	30.0375	25.6791	14.3129	88.3512	65.801	26.379		23.3432	60.1771			4.54493	5.91114			7.52988	8.93924
ENSMUSG00000042109	73.7542	201.486	-0.89546	0.00020496	0.011579	Csdc2	chr15	+	81936759	81950941	3565	protein_coding	cold_shock_domain_containing_C2_RNA_binding	120	82	39	196	170	171	1.76653	1.36056	0.486551	3.70511	2.85982	3.01977		1.20455	3.1949			0.268493	1.67577			6.20465	7.65453
ENSMUSG00000027313	121.73	341.856	-0.88667	0.00026853	0.014646	Chac1	chr2	+	119351229	119354381	1637	protein_coding	ChaC_cation_transport_regulator_1	256	63	98	401	287	221	8.20712	2.27644	2.66257	16.5082	10.5144	8.49927		4.38204	11.8406			2.1316	3.56567			6.92754	8.41724
ENSMUSG00000055193	12.883	58.3289	-0.87773	0.00034214	0.01774	Klk15	chr7	+	43933771	43939590	765	protein_coding	kallikrein_related-peptidase_15	27	7	10	52	78	27	1.85226	0.541254	0.581382	4.58086	6.11481	2.22198		0.991632	4.30588			-0.0121231	2.10631			3.6874	5.86614
ENSMUSG00000056270	211.251	439.898	-0.87682	3.2783e-06	0.00036674	Prr9	chr3	-	92122204	92123947	1183	protein_coding	proline_rich_9	247	245	218	403	409	363	10.9575	12.2503	8.19587	22.9575	20.7343	19.3179		10.4679	21.0032			3.3879	4.39254			7.72281	8.78102
ENSMUSG00000075402	21520.8	42547.3	-0.87658	1.3815e-08	2.4195e-06	Krt76	chr15	-	101884351	101892920	2312	protein_coding	keratin_76	28091	20825	24610	34057	36641	42954	637.645	532.797	473.42	992.712	950.45	1169.64		547.954	1037.6			9.09791	10.019			14.3934	15.3768
ENSMUSG00000032661	9.38122	58.4569	-0.85802	0.00030022	0.015933	Oas3	chr5	-	120753098	120777661	4720	protein_coding	2'-5'_oligoadenylate_synthetase_3	20	5	7	65	79	13	0.222376	0.0626604	0.0659598	0.92806	1.00377	0.173396		0.116999	0.701743			-3.09544	-0.510986			3.22978	5.8693
ENSMUSG00000001804	37.3612	93.6181	-0.8537	0.00032034	0.016719	Dsg4	chr18	+	20436175	20471821	3478	protein_coding	desmoglein_4	49	31	50	68	116	68	0.739377	0.527226	0.639387	1.3176	2.00022	1.23088		0.63533	1.51624			-0.654422	0.600495			5.22347	6.54872
ENSMUSG00000036395	87.4143	192.494	-0.85327	7.9714e-05	0.0056092	Glb1l2	chr9	-	26763044	26806468	3701	protein_coding	galactosidase_beta_1-like_2	110	101	81	164	168	182	1.55982	1.61424	0.973395	2.98627	2.72233	3.09592		1.38248	2.93484			0.467261	1.55328			6.4498	7.58867
ENSMUSG00000022382	1020.18	1933.68	-0.85176	1.1856e-10	2.7892e-08	Wnt7b	chr15	-	85535439	85581821	3492	protein_coding	wingless-type_MMTV_integration_site_family_member_7B	1171	966	1399	1615	1907	1653	17.5988	16.3632	17.8183	31.1676	32.7511	29.8014		17.2601	31.24			4.10937	4.96532			9.99461	10.9171
ENSMUSG00000019102	7993.39	15659.2	-0.82461	3.3039e-06	0.00036674	Aldh3a1	chr11	+	61207537	61218421	1729	protein_coding	aldehyde_dehydrogenase_family_3_subfamily_A1	10653	8751	7374	13309	14605	13946	323.353	299.383	189.684	518.747	506.59	507.8		270.807	511.045			8.08112	8.99731			12.9646	13.9347
ENSMUSG00000026989	210.892	426.459	-0.82431	2.3558e-05	0.0020629	Dapl1	chr2	+	59484653	59505020	663	protein_coding	death_associated_protein-like_1	294	210	209	405	362	370	23.272	18.7357	14.0203	41.1667	32.745	35.1339		18.676	36.3485			4.22311	5.18383			7.72036	8.73626
ENSMUSG00000025020	123.561	261.083	-0.81679	0.00012131	0.0079342	Slit1	chr19	-	41600257	41743665	5673	protein_coding	slit_homolog_1_(Drosophila)	194	83	154	203	254	242	1.79469	0.865426	1.20734	2.4115	2.68516	2.68559		1.28915	2.59409			0.366423	1.37523			6.94907	8.02836
ENSMUSG00000087075	5.18365	38.3423	-0.81116	0.0004328	0.021186	A230065H16Rik	chr12	+	111406809	111412077	657	protein_coding	RIKEN_cDNA_A230065H16_gene	8	8	0	21	39	43	0.639034	0.72026	0	2.15406	3.55999	4.12042		0.453098	3.27816			-1.1421	1.71289			2.37397	5.26087
ENSMUSG00000024136	273.57	529.26	-0.80996	4.7931e-06	0.00051745	Dnase1l2	chr17	-	24440081	24443105	1921	protein_coding	deoxyribonuclease_1-like_2	381	234	328	467	508	440	10.4087	7.20532	7.59398	16.383	15.8594	14.4199		8.40267	15.5541			3.07085	3.95922			8.09577	9.04783
ENSMUSG00000081977	545.699	1148.31	-0.80099	0.00020277	0.011579	Flg	chr3	+	93273541	93293691	14502	processed_transcript	filaggrin	737	285	950	798	907	1362	2.6671	1.16247	2.91353	3.70834	3.75085	5.91272		2.2477	4.4573			1.16845	2.15617			9.09196	10.1653
ENSMUSG00000060204	10.6141	37.9477	-0.80067	0.001188	0.046695	Gm5868	chr5	-	72581639	72587550	1380	protein_coding	predicted_gene_5868	17	7	13	35	28	38	0.646501	0.300043	0.418974	1.7092	1.21683	1.73357		0.455173	1.5532			-1.13551	0.635245			3.40791	5.24594
ENSMUSG00000032942	309.631	632.991	-0.78644	0.00020456	0.011579	Ucp3	chr7	+	100472990	100486432	2448	protein_coding	uncoupling_protein_3_(mitochondrial_proton_carrier)	399	364	266	619	679	396	8.55384	8.79538	4.83274	17.0406	16.6344	10.1841		7.39399	14.6197			2.88635	3.86984			8.27441	9.30604
ENSMUSG00000020913	3101.12	6045.98	-0.78444	4.845e-05	0.0036659	Krt24	chr11	-	99279959	99285262	1847	protein_coding	keratin_24	4152	3585	2558	4940	5392	5824	117.975	114.812	61.5966	180.246	175.079	198.515		98.1279	184.613			6.61659	7.52836			11.5986	12.5618
ENSMUSG00000004038	3.2911	29.7971	-0.78104	0.00050022	0.023965	Gstm3	chr3	-	107963696	107969283	1311	protein_coding	glutathione_S-transferase_mu_3	4	6	0	28	16	35	0.160124	0.270716	0	1.43933	0.731926	1.68075		0.143613	1.284			-2.79974	0.360647			1.71857	4.8971
ENSMUSG00000091971	137.44	274.837	-0.77932	0.00014157	0.0089613	Hspa1a	chr17	-	34969190	34972156	2967	protein_coding	heat_shock_protein_1A	189	97	198	245	208	279	3.34306	1.93383	2.96805	5.56485	4.20432	5.92004		2.74831	5.22974			1.45855	2.38674			7.10266	8.10243
ENSMUSG00000074063	132.367	268.844	-0.77795	0.0002378	0.013292	Osgin1	chr8	+	119434124	119446256	2302	protein_coding	oxidative_stress_induced_growth_inhibitor_1	212	101	142	240	244	234	4.83315	2.59526	2.74351	7.02604	6.35674	6.39954		3.39064	6.59411			1.76156	2.72118			7.0484	8.07062
ENSMUSG00000037086	91.0947	184.63	-0.76786	0.00036564	0.018591	Prr32	chrX	+	45090904	45092791	1110	protein_coding	proline_rich_32	107	110	87	153	179	162	5.05895	5.86185	3.48594	9.28909	9.67119	9.18819		4.80224	9.38282			2.26371	3.23002			6.50929	7.52849
ENSMUSG00000055976	61.8202	128.053	-0.75234	0.00073692	0.03191	Cldn23	chr8	-	35824709	35826559	1851	protein_coding	claudin_23	85	43	90	103	130	110	2.40997	1.37413	2.16252	3.75004	4.21199	3.74131		1.9822	3.90111			0.987106	1.96389			5.95001	7.0006
ENSMUSG00000032420	180.333	333.616	-0.75108	2.7726e-05	0.002337	Nt5e	chr9	+	88327197	88372092	3995	protein_coding	5'_nucleotidase_ecto	235	160	228	288	297	306	3.0871	2.36902	2.53829	4.85826	4.45851	4.82217		2.6648	4.71298			1.41403	2.23664			7.49452	8.38205
ENSMUSG00000011305	267.468	514.542	-0.7508	0.00018992	0.011087	Plin5	chr17	-	56111601	56117596	1986	protein_coding	perilipin_5	344	306	243	503	490	381	9.09031	9.11396	5.44189	17.0684	14.7968	12.0777		7.88205	14.6476			2.97857	3.87259			8.06322	9.00714
ENSMUSG00000042115	94.6946	182.465	-0.75014	0.00019523	0.011313	Klhdc8a	chr1	+	132298626	132307357	4269	protein_coding	kelch_domain_containing_8A	124	84	119	155	175	158	1.52439	1.16391	1.23978	2.44687	2.45845	2.33007		1.30936	2.4118			0.388858	1.27011			6.56521	7.51147
ENSMUSG00000067615	1049.07	2129.45	-0.74883	0.00064914	0.029296	Krt81	chr15	-	101459061	101463765	1857	protein_coding	keratin_81	1661	1127	670	2018	2064	1608	46.9415	35.8985	16.0467	73.2342	66.6573	54.5145		32.9623	64.802			5.04274	6.01797			10.0349	11.0563
ENSMUSG00000019997	329.219	612.683	-0.74657	5.689e-05	0.0041322	Ctgf	chr10	+	24595442	24598683	2490	protein_coding	connective_tissue_growth_factor	453	297	379	566	644	430	9.54769	7.0554	6.7696	15.3187	15.5109	10.8719		7.7909	13.9005			2.96179	3.79707			8.36291	9.259
ENSMUSG00000015599	52.2824	109.734	-0.7446	0.0010669	0.042683	Ttbk1	chr17	-	46442448	46487675	6959	protein_coding	tau_tubulin_kinase_1	65	43	75	118	90	84	0.490192	0.365499	0.479333	1.14272	0.775614	0.759924		0.445008	0.892753			-1.1681	-0.163667			5.70825	6.77786
ENSMUSG00000046623	298.283	544.341	-0.73966	2.4987e-05	0.0021522	Gjb4	chr4	-	127351086	127354081	1446	protein_coding	gap_junction_protein_beta_4	396	234	413	430	485	540	14.3723	9.57221	12.703	20.0403	20.1152	23.5106		12.2158	21.222			3.61068	4.40749			8.22054	9.08837
ENSMUSG00000055095	2.59182	22.8495	-0.73196	0.00093076	0.038709	Spink6	chr18	+	44071393	44083610	587	protein_coding	serine_peptidase_inhibitor_Kazal_type_6	4	4	0	20	20	21	0.35762	0.403076	0	2.29613	2.04335	2.25226		0.253565	2.19725			-1.97957	1.1357			1.37397	4.51409
ENSMUSG00000038115	87.1806	169.492	-0.72995	0.00055736	0.026069	Ano2	chr6	+	125690419	126040126	3925	protein_coding	anoctamin_2	124	70	108	137	152	164	1.65799	1.05493	1.22379	2.35226	2.32249	2.63052		1.31224	2.43509			0.392027	1.28398			6.44593	7.40507
ENSMUSG00000031169	194.276	357.879	-0.72263	0.00015838	0.0097535	Porcn	chrX	-	8193848	8206525	2622	protein_coding	porcupine_homolog_(Drosophila)	278	170	218	301	359	298	5.56431	3.83514	3.69783	7.73639	8.2113	7.1552		4.36576	7.70096			2.12623	2.94504			7.60196	8.48333
ENSMUSG00000028444	215.615	398.608	-0.72224	0.00018826	0.011072	Cntfr	chr4	-	41657498	41697089	1995	protein_coding	ciliary_neurotrophic_factor_receptor	291	207	237	368	296	397	7.65508	6.13751	5.28358	12.4311	8.89813	12.5281		6.35872	11.2858			2.66874	3.49643			7.75231	8.63883
ENSMUSG00000056350	676.625	1347.87	-0.72195	0.0011147	0.044369	Krtap13-1	chr16	+	88728862	88729609	748	protein_coding	keratin_associated_protein_13-1	1062	739	426	1246	1337	1021	74.5114	58.4397	25.3298	112.259	107.196	85.9334		52.7603	101.796			5.72138	6.66954			9.40221	10.3965
ENSMUSG00000042367	154.331	291.517	-0.7051	0.00077798	0.033413	Gjb3	chr4	-	127325235	127330844	1880	protein_coding	gap_junction_protein_beta_3	237	135	153	242	242	294	6.61592	4.24757	3.61957	8.67486	7.71982	9.84527		4.82769	8.74665			2.27133	3.12873			7.26989	8.18744
ENSMUSG00000030110	125.059	225.584	-0.70401	0.00017555	0.010601	Ret	chr6	-	118151748	118197744	7341	protein_coding	ret_proto-oncogene	148	117	168	206	198	198	1.05805	0.942748	1.01783	1.89111	1.61756	1.69804		1.00621	1.73557			0.00893227	0.795409			6.96647	7.81752
ENSMUSG00000026251	99.6646	184.06	-0.69631	0.00060773	0.027685	Chrnd	chr1	+	87190607	87200070	2949	protein_coding	cholinergic_receptor_nicotinic_delta_polypeptide	124	88	134	140	161	191	2.20672	1.76511	2.02094	3.19932	3.27417	4.07752		1.99759	3.51701			0.99826	1.81435			6.63901	7.52403
ENSMUSG00000020734	84.9252	157.031	-0.68833	0.00081223	0.034601	Grin2c	chr11	-	115249169	115267243	4895	protein_coding	glutamate_receptor_ionotropic_NMDA2C_(epsilon_3)	91	74	134	144	137	138	0.975637	0.894219	1.21752	1.98251	1.67849	1.77486		1.02912	1.81195			0.0414174	0.857544			6.40812	7.29491
ENSMUSG00000039217	185.852	325.73	-0.68617	0.00012361	0.0080509	Il18	chr9	+	50575273	50581837	702	protein_coding	interleukin_18	233	170	239	257	297	317	17.4188	14.3244	15.142	24.6718	25.3728	28.4289		15.6284	26.1579			3.9661	4.70917			7.53801	8.34753
ENSMUSG00000028386	226.157	397.601	-0.68603	0.00015903	0.0097535	Slc46a2	chr4	-	59905126	59915056	2833	protein_coding	solute_carrier_family_46_member_2	301	215	257	319	362	382	5.57596	4.48907	4.03468	7.58838	7.66323	8.48896		4.69991	7.91352			2.23263	2.98432			7.82118	8.63518
ENSMUSG00000068079	199.885	367.468	-0.6843	0.00092505	0.038573	Tcf15	chr2	+	152143561	152149097	980	protein_coding	transcription_factor_15	207	233	238	414	337	228	11.0852	14.0635	10.8012	28.4695	20.6231	14.6469		11.9833	21.2465			3.58296	4.40915			7.64302	8.52148
ENSMUSG00000066154	0	15.9385	-0.67316	0.00058725	0.027144	Mup3	chr4	-	62083476	62087342	984	protein_coding	major_urinary_protein_3	0	0	0	12	22	9	0	0	0	0.821847	1.34084	0.575818		0	0.912836			#NUM!	-0.131573			#NUM!	3.99445
ENSMUSG00000033765	11815	19702	-0.66828	4.075e-06	0.00044296	Calm4	chr13	+	3837757	3838671	915	protein_coding	calmodulin_4	15028	11680	13642	16146	19442	17149	861.945	755.069	663.102	1189.18	1274.29	1179.93		760.039	1214.47			9.56993	10.2461			13.5283	14.2661
ENSMUSG00000005681	0	15.7391	-0.66802	0.00062734	0.028496	Apoa2	chr1	+	171225054	171226379	518	protein_coding	apolipoprotein_A-II	0	0	0	18	16	8	0	0	0	2.34179	1.85242	0.972295		0	1.72217			#NUM!	0.784226			#NUM!	3.97629
ENSMUSG00000042459	6904.66	12319.5	-0.66631	0.00083359	0.03537	Bpifa2	chr2	+	154008265	154016079	978	protein_coding	BPI_fold_containing_family_A_member_2	9006	6486	8191	6813	16741	9743	483.273	392.286	372.496	469.466	1026.58	627.179		416.018	707.742			8.7005	9.46708			12.7534	13.5887
ENSMUSG00000028341	220.037	392.163	-0.6579	0.0010658	0.042683	Nr4a3	chr4	+	48045153	48086447	5720	protein_coding	nuclear_receptor_subfamily_4_group_A_member_3	206	173	412	336	299	410	1.89004	1.78902	3.2035	3.95866	3.13491	4.51259		2.29418	3.86872			1.19798	1.95186			7.7816	8.61531
ENSMUSG00000031706	120.786	214.334	-0.6573	0.0010483	0.042259	Rfx1	chr8	+	84066836	84096992	4172	protein_coding	regulatory_factor_X_1_(influences_HLA_class_II_expression)	144	115	158	226	166	178	1.81141	1.63049	1.68436	3.65064	2.38624	2.68605		1.70876	2.90764			0.772947	1.53985			6.9163	7.74372
ENSMUSG00000054978	378.06	634.693	-0.65302	7.452e-05	0.0053043	Kbtbd13	chr9	-	65388684	65391652	2969	protein_coding	kelch_repeat_and_BTB_(POZ)_domain_containing_13	427	354	533	589	650	459	7.54775	7.05274	7.98436	13.3693	13.1296	9.73286		7.52828	12.0773			2.91232	3.59422			8.56247	9.30991
ENSMUSG00000064367	128832	212689	-0.65009	1.4102e-05	0.0013231	mt-Nd5	chrMT	+	11742	13565	1824	protein_coding	mitochondrially_encoded_NADH_dehydrogenase_5	169826	117787	155344	163524	195093	210298	4886.29	3819.77	3787.85	6041.73	6414.56	7258.52		4164.64	6571.6			12.024	12.682			16.9751	17.6984
ENSMUSG00000022462	2496.67	4077.5	-0.64206	7.8222e-06	0.00080584	Slc38a2	chr15	-	96687394	96699698	4626	protein_coding	solute_carrier_family_38_member_2	2873	2084	3826	3350	3507	4032	32.5934	26.6475	36.7843	48.8027	45.4653	54.8723		32.0084	49.7134			5.00038	5.63556			11.2858	11.9935
ENSMUSG00000039269	1341.86	2230.99	-0.64124	0.00010217	0.0068236	2300002M23Rik	chr17	+	35567450	35568952	1446	protein_coding	RIKEN_cDNA_2300002M23_gene	1808	1333	1413	1914	2012	2034	65.619	54.5289	43.4607	89.2028	83.4468	88.5565		54.5362	87.0687			5.76914	6.44408			10.39	11.1235
ENSMUSG00000032633	583.305	973.325	-0.638	0.0001843	0.010921	Flcn	chr11	-	59791408	59810016	3567	protein_coding	folliculin	824	509	670	860	848	890	12.1234	8.44072	8.35401	16.248	14.2575	15.7081		9.63937	15.4045			3.26894	3.94528			9.18811	9.92678
ENSMUSG00000029167	1160.52	1877.5	-0.63577	3.8604e-06	0.00042255	Ppargc1a	chr5	-	51454249	51567725	6464	protein_coding	peroxisome_proliferative_activated_receptor_gamma_coactivator_1_alpha	1270	1097	1672	1449	1889	1692	10.311	10.0385	11.5042	15.1068	17.5259	16.4792		10.6179	16.3706			3.40843	4.03304			10.1806	10.8746
ENSMUSG00000040740	716.988	1186.19	-0.63289	0.00014363	0.0090553	Slc25a34	chr4	-	141618824	141623821	2670	protein_coding	solute_carrier_family_25_member_34	779	720	978	1092	1283	802	15.3118	15.9509	16.2911	27.5623	28.8181	18.9104		15.8513	25.097			3.98653	4.64944			9.48581	10.2121
ENSMUSG00000024206	165.017	278.799	-0.6244	0.00084746	0.03562	Rfx2	chr17	-	56775897	56831008	3353	protein_coding	regulatory_factor_X_2_(influences_HLA_class_II_expression)	206	128	247	239	276	231	3.22428	2.25809	3.27632	4.80363	4.93657	4.33727		2.91956	4.69249			1.54575	2.23035			7.36647	8.12308
ENSMUSG00000027187	1169.88	1895.46	-0.62155	5.3924e-05	0.003935	Cat	chr2	-	103453849	103485160	2613	protein_coding	catalase	1535	1087	1394	1736	1805	1524	30.8296	24.6068	23.7272	44.7729	41.4274	36.7184		26.3879	40.9729			4.7218	5.3566			10.1921	10.8883
ENSMUSG00000043461	346.002	575.262	-0.61979	0.00058657	0.027144	Sptssb	chr3	-	69819538	69859896	1786	protein_coding	serine_palmitoyltransferase_small_subunit_B	492	309	383	467	548	524	14.4572	10.2339	9.53763	17.6214	18.4013	18.4709		11.4096	18.1645			3.51217	4.18305			8.43464	9.16808
ENSMUSG00000020032	723.619	1154.83	-0.6146	1.2237e-05	0.0011619	Nuak1	chr10	-	84370905	84440597	5558	protein_coding	NUAK_family_SNF1-like_kinase_1	756	683	1089	974	1050	1062	7.13843	7.26887	8.7143	11.8099	11.3298	12.0294		7.7072	11.723			2.94621	3.55127			9.49909	10.1735
ENSMUSG00000001270	587.13	972.038	-0.61264	0.00073654	0.03191	Ckb	chr12	-	111669355	111672338	1478	protein_coding	creatine_kinase_brain	840	556	597	908	886	801	29.8266	22.2518	17.9648	41.4015	35.9509	34.119		23.3478	37.1571			4.54521	5.21557			9.19754	9.92487
ENSMUSG00000045095	265.902	431.465	-0.60245	0.00039095	0.019688	Magi1	chr6	-	93675455	94283322	7209	protein_coding	membrane_associated_guanylate_kinase_WW_and_PDZ_domain_containing_1	331	220	379	353	386	414	2.40964	1.80515	2.33823	3.29993	3.21116	3.61546		2.18434	3.37552			1.1272	1.75511			8.05475	8.7531
ENSMUSG00000032802	1055.98	1663.55	-0.59733	2.5727e-05	0.002192	Srxn1	chr2	+	152105516	152111376	2812	protein_coding	sulfiredoxin_1_homolog_(S._cerevisiae)	1307	1015	1307	1436	1586	1426	24.3927	21.3509	20.672	34.4147	33.825	31.9258		22.1385	33.3885			4.46849	5.06128			10.0444	10.7
ENSMUSG00000028108	3044.67	4854.38	-0.5939	0.00020497	0.011579	Ecm1	chr3	-	95734147	95739569	1900	protein_coding	extracellular_matrix_protein_1	4306	2635	3523	4241	4337	4386	118.938	82.0336	82.4674	150.425	136.894	145.329		94.4796	144.216			6.56193	7.17209			11.5721	12.2451
ENSMUSG00000006221	5949.42	9347.75	-0.59267	3.3515e-05	0.0026952	Hspb7	chr4	+	141420779	141425311	2769	protein_coding	heat_shock_protein_family_member_7_(cardiovascular)	6811	6369	7101	7595	9483	7958	129.088	136.055	114.056	184.846	205.387	180.933		126.4	190.389			6.98185	7.5728			12.5385	13.1904
ENSMUSG00000047205	482.938	771.662	-0.58999	0.00037235	0.018871	Dusp18	chr11	+	3895240	3901296	4632	protein_coding	dual_specificity_phosphatase_18	652	415	602	620	784	663	7.38718	5.29962	5.78031	9.02044	10.1507	9.01121		6.1557	9.39413			2.62192	3.23176			8.91569	9.59183
ENSMUSG00000035105	4143.65	2642.53	0.59732	8.6118e-06	0.00088142	Egln3	chr12	-	54178981	54203860	2662	protein_coding	egl-9_family_hypoxia-inducible_factor_3	5037	3958	5280	2389	2491	2181	99.3033	87.9493	88.2163	60.4802	56.1197	51.5805		91.823	56.0601			6.52078	5.8089			12.0167	11.3677
ENSMUSG00000041362	623.604	392.44	0.59785	9.109e-05	0.0062424	4930506M07Rik	chr19	-	58973358	59076069	4081	protein_coding	RIKEN_cDNA_4930506M07_gene	652	596	927	340	348	360	8.38457	8.63862	10.1027	5.61458	5.11402	5.55359		9.04195	5.4274			3.17663	2.44026			9.28449	8.61633
ENSMUSG00000032496	2978.3	1815.66	0.5991	0.0010202	0.041442	Ltf	chr9	+	111019292	111042766	2742	protein_coding	lactotransferrin	2863	3135	4318	1227	1425	2198	54.7966	67.6293	70.0387	30.1566	31.1672	50.4659		64.1549	37.2632			6.00349	5.21968			11.5403	10.8263
ENSMUSG00000025283	735.073	459.824	0.60768	5.0743e-05	0.0037906	Sat1	chrX	-	155213132	155216449	1352	protein_coding	spermidine/spermine_N1-acetyl_transferase_1	806	716	1026	391	466	374	31.2866	31.3257	33.7516	19.4897	20.6709	17.4154		32.1213	19.192			5.00546	4.26243			9.52174	8.84494
ENSMUSG00000021468	1281.29	804.35	0.60806	2.9974e-05	0.0024607	Sptlc1	chr13	-	53332716	53377365	2606	protein_coding	serine_palmitoyltransferase_long_chain_base_subunit_1	1277	1224	1984	656	750	745	25.7167	27.7825	33.8603	16.9642	17.2598	17.9978		29.1198	17.4073			4.86393	4.12162			10.3234	9.65168
ENSMUSG00000027695	551.616	335.164	0.60847	0.00071709	0.031484	Pld1	chr3	+	27938695	28133362	4849	protein_coding	phospholipase_D1	511	475	979	276	308	312	5.53055	5.79437	8.97953	3.83585	3.80933	4.0508		6.76815	3.89866			2.75876	1.96298			9.10752	8.38872
ENSMUSG00000050359	5675.73	3472.72	0.61121	0.00034763	0.017906	Sprr1a	chr3	-	92483952	92485895	806	protein_coding	small_proline-rich_protein_1A	7695	5641	5913	2900	3716	2692	501.041	413.986	326.284	242.475	276.497	210.27		413.77	243.081			8.69269	7.92529			12.4706	11.7619
ENSMUSG00000021109	1661.57	1008.98	0.6114	0.00059061	0.02722	Hif1a	chr12	+	73901375	73947530	4724	protein_coding	hypoxia_inducible_factor_1_alpha_subunit	1584	1272	3126	898	962	837	17.5973	15.9273	29.4308	12.8107	12.2128	11.1546		20.9851	12.0593			4.39129	3.59208			10.6983	9.97868
ENSMUSG00000061950	1230.88	756.249	0.61191	0.00025097	0.013978	Ppp4r1	chr17	+	65782573	65841926	3850	protein_coding	protein_phosphatase_4_regulatory_subunit_1	1179	1064	2130	602	668	751	16.0714	16.3473	24.6061	10.5376	10.4056	12.2805		19.0082	11.0746			4.24855	3.46918			10.2655	9.56272
ENSMUSG00000044737	8000.8	5065.52	0.61474	8.5655e-07	0.00011037	Klk14	chr7	+	43690418	43695536	1271	protein_coding	kallikrein_related-peptidase_14	8476	7555	11889	4435	4493	4598	349.981	351.604	416.028	235.154	212.002	227.752		372.538	224.969			8.54124	7.81359			12.9659	12.3065
ENSMUSG00000012350	4699.36	2903.75	0.61519	0.00010044	0.0067655	Ehf	chr2	-	103263433	103303278	4469	protein_coding	ets_homologous_factor	4487	3971	8284	2517	2609	2630	52.6921	52.5599	82.4428	37.9558	35.0117	37.0496		62.5649	36.6724			5.96728	5.19662			12.1982	11.5037
ENSMUSG00000000308	1430.31	871.664	0.61678	0.00028581	0.015323	Ckmt1	chr2	+	121357714	121363737	1620	protein_coding	creatine_kinase_mitochondrial_1_ubiquitous	1731	1587	1508	817	816	695	56.0766	57.9464	41.4009	33.9869	30.2082	27.009		51.808	30.4014			5.6951	4.92606			10.4821	9.76763
ENSMUSG00000075605	431.37	258.169	0.61804	0.00074617	0.032222	2300005B03Rik	chr15	-	74742764	74746693	545	protein_coding	RIKEN_cDNA_2300005B03_gene	553	448	461	212	254	225	53.2511	48.6235	37.6208	26.2147	27.9503	25.9911		46.4984	26.7187			5.53911	4.73978			8.75278	8.01217
ENSMUSG00000034330	324.075	191.692	0.6186	0.0013009	0.04965	Plcg2	chr8	+	117498291	117635140	4296	protein_coding	phospholipase_C_gamma_2	290	309	544	140	197	177	3.54269	4.2546	5.63194	2.19618	2.75012	2.59386		4.47641	2.51339			2.16234	1.32963			8.34019	7.58265
ENSMUSG00000078234	398.954	241.843	0.61941	0.00035735	0.018347	Klhdc7a	chr4	-	139960220	139968026	7807	protein_coding	kelch_domain_containing_7A	412	400	572	240	216	189	2.76957	3.03068	3.25863	2.07172	1.65928	1.52411		3.01963	1.7517			1.59437	0.808759			8.64008	7.91793
ENSMUSG00000020865	334.254	196.226	0.62545	0.0012489	0.048248	Abcc3	chr11	-	94343295	94392997	5005	protein_coding	ATP-binding_cassette_sub-family_C_(CFTR/MRP)_member_3	323	312	541	160	147	216	3.38687	3.68736	4.80747	2.15437	1.76142	2.71699		3.96056	2.21093			1.98571	1.14465			8.3848	7.61637
ENSMUSG00000030659	1469.09	904.507	0.62769	3.1715e-05	0.0025901	Nucb2	chr7	+	116504369	116540554	1913	protein_coding	nucleobindin_2	1373	1543	2184	794	799	822	37.6665	47.7107	50.7763	27.9712	25.0485	27.0517		45.3845	26.6905			5.50413	4.73825			10.5207	9.82099
ENSMUSG00000029992	4316.52	2554.24	0.63036	0.00067213	0.030097	Gfpt1	chr6	+	87042846	87092197	6238	protein_coding	glutamine_fructose-6-phosphate_transaminase_1	3384	4065	7920	2562	2376	1878	28.4698	38.5461	56.4681	27.6782	22.8429	18.9534		41.1613	23.1582			5.36322	4.53345			12.0757	11.3187
ENSMUSG00000001082	270.163	160.897	0.63052	0.00050522	0.024131	Mfsd10	chr5	-	34633642	34637212	1907	protein_coding	major_facilitator_superfamily_domain_containing_10	297	236	416	137	148	145	8.17345	7.32025	9.7021	4.84144	4.65437	4.78691		8.3986	4.76091			3.07015	2.25124			8.07769	7.32999
ENSMUSG00000031906	2966.72	1734.42	0.63222	0.0010148	0.041332	Smpd3	chr8	-	106252548	106337988	5148	protein_coding	sphingomyelin_phosphodiesterase_3_neutral	2413	2337	6005	1439	1484	1708	24.5991	26.8525	51.8797	18.8377	17.288	20.8875		34.4438	19.0044			5.10617	4.24826			11.5347	10.7602
ENSMUSG00000058354	105072	64908.1	0.6346	5.6131e-06	0.00059779	Krt6a	chr15	-	101689932	101694307	2256	protein_coding	keratin_6A	100249	106154	159809	52844	57898	62711	2332.06	2783.31	3150.54	1578.56	1539.13	1750.02		2755.31	1622.57			11.428	10.6641			16.681	15.9861
ENSMUSG00000026721	929.93	564.729	0.64152	3.5563e-05	0.0028168	Rabgap1l	chr1	-	160219174	160792938	6338	protein_coding	RAB_GTPase_activating_protein_1-like	961	821	1496	478	492	538	7.95739	7.66224	10.4979	5.08254	4.65546	5.34402		8.70584	5.02734			3.12198	2.32979			9.86098	9.14141
ENSMUSG00000028435	4308.04	2657.3	0.64275	1.3459e-06	0.00016574	Aqp3	chr4	-	41092722	41098183	1765	protein_coding	aquaporin_3	5198	4141	5500	2367	2309	2416	154.558	138.78	138.593	90.3771	78.4565	86.1768		143.977	85.0035			7.16969	6.40945			12.0728	11.3757
ENSMUSG00000005410	366.833	212.226	0.64656	0.00068895	0.03058	Mcm5	chr8	+	75109528	75128439	3422	protein_coding	minichromosome_maintenance_deficient_5_cell_division_cycle_46_(S._cerevisiae)	348	407	507	148	192	228	5.33702	7.03524	6.58948	2.91465	3.36489	4.19462		6.32058	3.49139			2.66006	1.8038			8.51898	7.72946
ENSMUSG00000045294	1618.8	959.141	0.64756	0.00018906	0.011078	Insig1	chr5	+	28071363	28078662	2697	protein_coding	insulin_induced_gene_1	1328	1744	2574	848	977	742	25.8414	38.2499	42.4474	21.1895	21.7252	17.3205		35.5129	20.0784			5.15027	4.32757			10.6607	9.9056
ENSMUSG00000070780	525.408	303.523	0.65454	0.00052097	0.024585	Rbm47	chr5	-	66016549	66173117	5210	protein_coding	RNA_binding_motif_protein_47	473	442	965	246	268	297	4.76456	5.01822	8.23783	3.18201	3.08494	3.58886		6.00687	3.28527			2.58661	1.71601			9.0373	8.24566
ENSMUSG00000050108	448.424	264.3	0.65848	0.00010631	0.0070406	Bpifc	chr10	-	85959340	86011895	2714	protein_coding	BPI_fold_containing_family_C	447	466	639	220	274	214	8.64365	10.1564	10.4716	5.46283	6.05467	4.96412		9.75723	5.49387			3.28647	2.45782			8.80872	8.04603
ENSMUSG00000040432	355.049	202.155	0.65934	0.00073218	0.03188	Ltb4r2	chr14	+	55761428	55763229	1439	protein_coding	leukotriene_B4_receptor_2	330	294	646	182	166	191	12.0352	12.0851	19.9662	8.52345	6.91827	8.35623		14.6955	7.93265			3.8773	2.9878			8.47188	7.65932
ENSMUSG00000044734	1098.18	653.701	0.66731	1.4568e-05	0.0013507	Serpinb1a	chr13	-	32842092	32851185	1917	protein_coding	serine_(or_cysteine)_peptidase_inhibitor_clade_B_member_1a	1063	1175	1555	570	650	529	29.1012	36.2561	36.0771	20.0381	20.3349	17.3729		33.8114	19.2486			5.07944	4.26668			10.1009	9.35249
ENSMUSG00000096001	781.41	447.364	0.66878	0.00031227	0.016406	2610528A11Rik	chr14	-	37102140	37114022	754	protein_coding	RIKEN_cDNA_2610528A11_gene	1106	756	786	422	404	368	76.981	59.3083	46.3633	37.7178	32.1336	30.7266		60.8842	33.526			5.928	5.06721			9.60994	8.80531
ENSMUSG00000032122	567.535	336.394	0.67018	1.9223e-05	0.0017414	Slc37a2	chr9	-	37229149	37255738	4379	protein_coding	solute_carrier_family_37_(glycerol-3-phosphate_transporter)_member_2	596	527	863	279	325	296	7.14284	7.1187	8.76514	4.29372	4.45101	4.25554		7.67556	4.33342			2.94027	2.11551			9.14856	8.39401
ENSMUSG00000022408	790.215	467.648	0.67057	2.3917e-05	0.0020827	Fam83f	chr15	+	80671847	80700420	2988	protein_coding	family_with_sequence_similarity_83_member_F	875	648	1271	415	424	410	15.3683	12.828	18.9186	9.35992	8.51011	8.63856		15.705	8.8362			3.97315	3.14343			9.6261	8.86928
ENSMUSG00000025648	710.665	420.725	0.67503	1.2029e-05	0.0011518	Pfkfb4	chr9	+	108991902	109032223	3297	protein_coding	6-phosphofructo-2-kinase/fructose-26-biphosphatase_4	751	640	1104	342	410	374	11.9542	11.4822	14.8927	6.99056	7.45787	7.14152		12.7764	7.19665			3.67541	2.84733			9.47303	8.71673
ENSMUSG00000049848	470.363	270.088	0.6752	0.000186	0.01098	Ceacam19	chr7	-	19875742	19887965	3361	protein_coding	carcinoembryonic_antigen-related_cell_adhesion_molecule_19	502	411	743	188	247	288	7.83853	7.23333	9.83203	3.76959	4.40736	5.39463		8.3013	4.52386			3.05334	2.17755			8.87763	8.07729
ENSMUSG00000071637	261.71	146.933	0.67736	0.00044737	0.021764	Cebpd	chr16	+	15887286	15888466	1180	pseudogene	CCAAT/enhancer_binding_protein_(C/EBP)_delta	349	241	308	133	126	133	15.5218	12.0809	11.6089	7.59582	6.40381	7.0959		13.0706	7.03184			3.70825	2.8139			8.03182	7.19901
ENSMUSG00000053559	405.759	232.124	0.67947	0.00015468	0.0096366	Smagp	chr15	-	100621342	100636865	1132	protein_coding	small_cell_adhesion_glycoprotein	516	407	460	212	215	193	23.9223	21.2673	18.0732	12.621	11.3905	10.7337		21.0876	11.5817			4.39832	3.53378			8.66448	7.85875
ENSMUSG00000000567	312.283	177.894	0.68243	0.00017158	0.010402	Sox9	chr11	+	112782224	112787760	4135	protein_coding	SRY_(sex_determining_region_Y)-box_9	325	321	433	177	150	147	4.12484	4.59192	4.65731	2.88471	2.17553	2.2381		4.45803	2.43278			2.1564	1.28261			8.28671	7.47487
ENSMUSG00000048455	1718.91	1007.22	0.6853	1.0604e-05	0.0010446	Sprr1b	chr3	-	92436809	92438779	820	protein_coding	small_proline-rich_protein_1B	2136	1757	1963	835	1019	843	136.706	126.743	106.471	68.6242	74.5264	64.722		123.306	69.2909			6.9461	6.11459			10.7473	9.97617
ENSMUSG00000078453	350.794	193.612	0.68605	0.00051619	0.024433	Abracl	chr10	-	18011263	18023252	807	protein_coding	ABRA_C-terminal_like	334	433	419	189	184	144	21.7206	31.738	23.0921	15.7831	13.674	11.2338		25.5169	13.5636			4.67338	3.76167			8.45448	7.59703
ENSMUSG00000047730	884.069	498.782	0.68954	0.00019061	0.011087	Fcgbp	chr7	+	28071236	28120862	7928	protein_coding	Fc_fragment_of_IgG_binding_protein	755	758	1654	458	438	435	4.99785	5.65549	9.27887	3.8932	3.3133	3.45433		6.64407	3.55361			2.73207	1.82928			9.78801	8.96226
ENSMUSG00000036943	755.787	432.194	0.69286	6.4282e-05	0.0046477	Rab8b	chr9	-	66843672	66919705	4743	protein_coding	RAB8B_member_RAS_oncogene_family	763	609	1324	345	403	408	8.4425	7.59502	12.4153	4.90197	5.09568	5.41558		9.48428	5.13774			3.24554	2.36113			9.56184	8.75553
ENSMUSG00000034112	436.326	245.384	0.69301	0.00018333	0.010904	Atp2c2	chr8	+	119700009	119757718	3223	protein_coding	ATPase_Ca++_transporting_type_2C_member_2	408	385	756	236	226	193	6.64354	7.06586	10.4324	4.93465	4.20531	3.76994		8.04727	4.3033			3.0085	2.10544			8.76926	7.9389
ENSMUSG00000045394	959.899	546.397	0.69343	7.8303e-05	0.0055346	Epcam	chr17	+	87635979	87651106	2040	protein_coding	epithelial_cell_adhesion_molecule	1073	1010	1204	589	491	376	27.6038	29.2857	26.2494	19.4576	14.4345	11.6037		27.713	15.1653			4.79249	3.9227			9.90674	9.09381
ENSMUSG00000053398	1254.01	728.046	0.69349	1.1735e-05	0.0011348	Phgdh	chr3	-	98313170	98339990	1893	protein_coding	3-phosphoglycerate_dehydrogenase	1393	1412	1448	638	666	641	38.6189	44.1214	34.0205	22.713	21.0996	21.3179		38.9203	21.7102			5.28245	4.4403			10.2923	9.50789
ENSMUSG00000046027	372.524	213.295	0.69424	4.9419e-05	0.0037093	Stard5	chr7	+	83631959	83653127	2832	protein_coding	StAR-related_lipid_transfer_(START)_domain_containing_5	446	324	530	176	192	202	8.26497	6.76732	8.32349	4.18817	4.06591	4.49051		7.78526	4.2482			2.96075	2.08685			8.54119	7.73671
ENSMUSG00000026560	207.474	109.344	0.69528	0.0011987	0.046884	Fmo9	chr1	-	166662055	166681845	3065	protein_coding	flavin_containing_monooxygenase_9	262	139	339	76	106	111	4.48612	2.68256	4.91918	1.67104	2.07408	2.27998		4.02928	2.00837			2.01052	1.00602			7.69679	6.77274
ENSMUSG00000054520	197.519	103.411	0.69902	0.0012103	0.04714	Sh3bp2	chr5	+	34525838	34563638	3034	protein_coding	SH3-domain_binding_protein_2	209	136	368	83	105	89	3.61518	2.65148	5.39455	1.8436	2.0755	1.84677		3.88707	1.92196			1.95868	0.942577			7.62585	6.69225
ENSMUSG00000029752	794.361	460.491	0.6995	7.0843e-06	0.00073949	Asns	chr6	-	7675169	7693254	2016	protein_coding	asparagine_synthetase	775	816	1167	386	406	438	20.1749	23.9422	25.7456	12.9033	12.0777	13.678		23.2876	12.8863			4.54149	3.68777			9.63365	8.84703
ENSMUSG00000021998	870.964	495.397	0.7026	4.112e-05	0.0032246	Lcp1	chr14	+	75131101	75230842	3841	protein_coding	lymphocyte_cytosolic_protein_1	819	781	1485	480	410	430	11.1902	12.0274	17.1951	8.42174	6.40161	7.04794		13.4709	7.29043			3.75178	2.866			9.76647	8.95244
ENSMUSG00000043091	1119.55	638.811	0.71139	1.0387e-05	0.0010296	Tuba1c	chr15	+	99029891	99038105	1977	protein_coding	tubulin_alpha_1C	1359	1194	1246	560	572	574	36.0755	35.7242	28.0307	19.0891	17.3516	18.2786		33.2768	18.2398			5.05645	4.18902			10.1287	9.31925
ENSMUSG00000035673	1124.48	636.863	0.71211	2.3544e-05	0.0020629	Sbno2	chr10	-	80057416	80102698	4227	protein_coding	strawberry_notch_homolog_2_(Drosophila)	1315	835	1849	492	616	597	16.3265	11.6847	19.4548	7.844	8.73974	8.8916		15.822	8.49178			3.98386	3.08607			10.135	9.31484
ENSMUSG00000033386	292.536	156.224	0.71422	0.00041925	0.020781	Frrs1	chr3	+	116878227	116903750	2396	protein_coding	ferric-chelate_reductase_1	228	318	476	136	135	146	4.99399	7.85064	8.83575	3.82522	3.37907	3.83622		7.22679	3.68017			2.85336	1.87977			8.19247	7.28747
ENSMUSG00000023043	998.341	557	0.71549	5.1827e-05	0.0038352	Krt18	chr15	+	102028216	102032026	1400	protein_coding	keratin_18	1052	1176	1148	559	511	416	39.4355	49.6872	36.4701	26.9084	21.8898	18.707		41.8642	22.5018			5.38765	4.49197			9.96339	9.12153
ENSMUSG00000022865	575.749	313.698	0.71648	0.00019601	0.011317	Cxadr	chr16	+	78301496	78359785	5734	protein_coding	coxsackie_virus_and_adenovirus_receptor	574	414	1091	267	281	290	5.25356	4.27078	8.46233	3.13804	2.93899	3.18404		5.99556	3.08702			2.58389	1.62622			9.1693	8.29323
ENSMUSG00000063851	31.9589	2.52832	0.7186	0.00084604	0.03562	Rnf183	chr4	-	62427540	62435252	1432	protein_coding	ring_finger_protein_183	15	18	89	0	6	1	0.549728	0.743523	2.7642	0	0.25128	0.0439638		1.35248	0.0984146			0.435612	-3.34498			4.99815	1.33818
ENSMUSG00000026450	3509.02	2039.33	0.71939	1.1332e-07	1.7174e-05	Chit1	chr1	+	134111242	134151540	1815	protein_coding	chitinase_1_(chitotriosidase)	3586	3353	5321	1654	2048	1759	103.689	109.275	130.389	61.4135	67.6711	61.0137		114.451	63.3661			6.83859	5.98564			11.7769	10.9939
ENSMUSG00000026773	397.383	208.937	0.72228	0.00047121	0.022783	Pfkfb3	chr2	-	11471430	11502101	5072	protein_coding	6-phosphofructo-2-kinase/fructose-26-biphosphatase_3	461	257	714	149	187	223	4.77003	2.99722	6.26098	1.97976	2.21112	2.76798		4.67608	2.31962			2.2253	1.21389			8.63439	7.70693
ENSMUSG00000074272	679.007	374.57	0.72297	6.8183e-05	0.0049073	Ceacam1	chr7	-	25461702	25477625	3736	protein_coding	carcinoembryonic_antigen-related_cell_adhesion_molecule_1	650	558	1218	349	362	290	9.13074	8.83471	14.4998	6.2954	5.81101	4.88685		10.8218	5.66442			3.43586	2.50193			9.40728	8.54909
ENSMUSG00000086443	20.5337	1.09404	0.72427	0.00065239	0.029296	4933421A08Rik	chr4	+	122961309	122963475	1638	processed_transcript	RIKEN_cDNA_4933421A08_gene	10	25	37	0	2	1	0.320395	0.902799	1.00464	0	0.0732261	0.0384347		0.742612	0.0372203			-0.42932	-4.74777			4.35993	0.12967
ENSMUSG00000090124	248.717	123.135	0.72471	0.0012266	0.04762	Ugt1a7c	chr1	+	88095062	88220002	3302	protein_coding	UDP_glucuronosyltransferase_1_family_polypeptide_A7C	215	199	483	80	158	94	3.41713	3.56485	6.50569	1.63274	2.86966	1.79221		4.49589	2.0982			2.16861	1.06915			7.95836	6.9441
ENSMUSG00000023349	18.3353	1.12363	0.72675	0.00069719	0.030782	Clec4n	chr6	+	123229843	123247021	1404	protein_coding	C-type_lectin_domain_family_4_member_n	25	10	31	1	1	1	0.934485	0.421306	0.982014	0.0479996	0.0427152	0.0448405		0.779268	0.0451851			-0.359808	-4.46801			4.19655	0.168165
ENSMUSG00000026961	513.264	251.666	0.72691	0.0012704	0.048838	Lrrc26	chr2	+	25289915	25291180	1190	protein_coding	leucine_rich_repeat_containing_26	506	691	507	323	204	141	22.3153	34.3476	18.9489	18.292	10.2809	7.45951		25.2039	12.0108			4.65558	3.58626			9.00356	7.97537
ENSMUSG00000038642	450.296	247.229	0.73194	4.184e-05	0.0032648	Ctss	chr3	+	95526786	95556403	1355	protein_coding	cathepsin_S	529	462	550	253	218	188	20.4888	20.1682	18.0529	12.5831	9.64866	8.73487		19.57	10.3222			4.29057	3.36768			8.81473	7.94971
ENSMUSG00000040412	626.754	326.714	0.73258	0.00037539	0.018964	5330417C22Rik	chr3	-	108455694	108536536	5836	protein_coding	RIKEN_cDNA_5330417C22_gene	458	650	1104	361	266	242	4.1186	6.58814	8.4135	4.16866	2.73348	2.61059		6.37342	3.17091			2.67207	1.6649			9.29176	8.35189
ENSMUSG00000037469	708.184	386.298	0.73714	4.5777e-05	0.0035026	Papl	chr7	-	28607634	28631332	1978	protein_coding	iron/zinc_purple_acid_phospatase-like	663	661	1173	277	336	420	17.5909	19.767	26.3751	9.43753	10.1874	13.3678		21.2443	10.9976			4.40901	3.45911			9.46798	8.59357
ENSMUSG00000028885	168.49	84.9607	0.739	0.00059767	0.027306	Smpdl3b	chr4	-	132732966	132757252	2006	protein_coding	sphingomyelin_phosphodiesterase_acid-like_3B	165	177	241	75	58	93	4.31671	5.21924	5.3433	2.51962	1.73399	2.9187		4.95975	2.39077			2.31027	1.25748			7.39652	6.40872
ENSMUSG00000025461	19.4925	1.1053	0.73912	0.00057225	0.026686	Cd163l1	chr7	+	140218267	140231145	3454	protein_coding	CD163_molecule-like_1	31	15	21	1	2	0	0.47102	0.256882	0.270408	0.0195111	0.0347262	0		0.33277	0.0180791			-1.5874	-5.78953			4.28484	0.144432
ENSMUSG00000044103	883.463	477.111	0.73934	7.1973e-05	0.0051565	Il1f9	chr2	+	24186476	24193568	1648	protein_coding	interleukin_1_family_member_9	940	610	1637	389	447	440	29.9344	21.8946	44.1789	15.9073	16.2667	16.8087		32.0026	16.3276			5.00012	4.02924			9.78703	8.89818
ENSMUSG00000028555	235.186	121.818	0.7395	0.00032641	0.01698	Ttc39a	chr4	+	109406623	109444745	2356	protein_coding	tetratricopeptide_repeat_domain_39A	223	242	353	129	116	80	4.9674	6.07582	6.66381	3.68994	2.95279	2.13773		5.90234	2.92682			2.56129	1.54933			7.87766	6.92859
ENSMUSG00000030650	533.774	290.276	0.74114	4.0803e-05	0.0032157	Tmc5	chr7	+	118597297	118675086	3906	protein_coding	transmembrane_channel-like_gene_family_5	485	534	850	286	275	214	6.51642	8.08675	9.67854	4.93445	4.22231	3.44921		8.0939	4.20199			3.01684	2.07107			9.06008	8.18128
ENSMUSG00000029032	169.795	84.0901	0.74484	0.00067867	0.030303	Arhgef16	chr4	-	154278486	154301676	4123	protein_coding	Rho_guanine_nucleotide_exchange_factor_(GEF)_16	147	160	294	80	88	57	1.87113	2.29547	3.17144	1.30762	1.28003	0.870361		2.44601	1.15267			1.29043	0.204979			7.40765	6.39386
ENSMUSG00000041515	200.156	99.2523	0.74596	0.0006513	0.029296	Irf8	chr8	+	120736358	120756694	3469	protein_coding	interferon_regulatory_factor_8	176	186	347	113	83	68	2.66261	3.17156	4.44885	2.19522	1.43491	1.23408		3.42768	1.6214			1.77723	0.697243			7.64498	6.63303
ENSMUSG00000006457	5290.18	2724.61	0.74833	0.00026143	0.014408	Actn3	chr19	-	4861223	4877909	2880	protein_coding	actinin_alpha_3	4227	5995	8119	3109	2711	1448	77.0264	123.129	125.381	72.75	56.453	31.6529		108.512	53.6186			6.76172	5.74466			12.3691	11.4118
ENSMUSG00000027347	476.828	238.854	0.75524	0.00039866	0.020012	Rasgrp1	chr2	-	117279993	117343001	5229	protein_coding	RAS_guanyl_releasing_protein_1	499	287	956	200	190	247	5.0082	3.24659	8.13134	2.5776	2.17914	2.97383		5.46205	2.57686			2.44944	1.36561			8.89732	7.89999
ENSMUSG00000024066	2256.5	1221.38	0.75784	1.4345e-05	0.0013379	Xdh	chr17	-	73883908	73950182	4587	protein_coding	xanthine_dehydrogenase	2201	1728	4182	967	1137	1163	25.182	22.2833	40.5488	14.207	14.8656	15.9621		29.3381	15.0115			4.8747	3.908			11.1399	10.2543
ENSMUSG00000034116	103.67	45.4025	0.76731	0.0012302	0.047644	Vav1	chr17	+	57279100	57328031	2963	protein_coding	vav_1_oncogene	76	105	186	39	35	47	1.34611	2.09615	2.79193	0.887029	0.708413	0.998629		2.07806	0.86469			1.05524	-0.209745			6.69586	5.5047
ENSMUSG00000021509	160.257	79.8464	0.76793	0.00026389	0.014493	Slc25a48	chr13	+	56438355	56474239	3374	protein_coding	solute_carrier_family_25_member_48	189	150	216	82	74	57	2.93979	2.62973	2.84729	1.63785	1.31534	1.06357		2.8056	1.33892			1.48831	0.421069			7.32424	6.31916
ENSMUSG00000028544	457.503	235.983	0.76809	0.00010099	0.0067735	Slc5a9	chr4	-	111875375	111902918	4484	protein_coding	solute_carrier_family_5_(sodium/glucose_cotransporter)_member_9	427	349	874	184	234	214	4.9976	4.60389	8.669	2.76539	3.12968	3.0046		6.09016	2.96656			2.60648	1.56879			8.83764	7.88254
ENSMUSG00000048234	668.207	356.778	0.77169	1.1506e-05	0.0011195	Rnf149	chr1	-	39551296	39577405	2492	protein_coding	ring_finger_protein_149	705	630	998	310	404	243	14.8471	14.954	17.8117	8.38337	9.72262	6.13898		15.8709	8.08165			3.98831	3.01465			9.38415	8.47888
ENSMUSG00000017978	239.746	114.397	0.7888	0.00029767	0.015851	Cadps2	chr6	-	23262773	23839421	4969	protein_coding	Ca2+-dependent_activator_protein_for_secretion_2	169	248	431	110	98	97	1.78491	2.95221	3.85773	1.49186	1.18279	1.22897		2.86495	1.30121			1.51851	0.379849			7.90536	6.8379
ENSMUSG00000046203	983.969	11.0677	0.79025	0.00012796	0.0082662	Sprr2g	chr3	+	92373915	92375229	651	polymorphic_pseudogene	small_proline-rich_protein_2G	918	1064	1420	22	6	1	74.005	96.6775	97.0131	2.27744	0.552739	0.0967068		89.2319	0.975628			6.47949	-0.0355971			9.94247	3.46829
ENSMUSG00000027333	998.343	546.377	0.7923	2.1756e-08	3.5721e-06	Smox	chr2	+	131491496	131525922	2299	protein_coding	spermine_oxidase	1148	915	1411	490	493	476	26.2061	23.5422	27.2968	14.3636	12.8605	13.0348		25.6817	13.4196			4.68267	3.74627			9.96339	9.09375
ENSMUSG00000071714	139.522	58.172	0.79268	0.00095084	0.03944	Csf2rb2	chr15	-	78282517	78305603	4612	protein_coding	colony_stimulating_factor_2_receptor_beta_2_low-affinity_(granulocyte-macrophage)	113	114	277	75	39	40	1.28585	1.46211	2.67124	1.09591	0.507137	0.54602		1.8064	0.716357			0.853117	-0.481249			7.12435	5.86225
ENSMUSG00000038524	342.489	172.901	0.79677	4.8609e-05	0.0036659	Fchsd1	chr18	-	37957431	37969774	4270	protein_coding	FCH_and_double_SH3_domains_1	400	261	554	141	133	187	4.91622	3.61558	5.77039	2.22534	1.86799	2.75709		4.7674	2.28347			2.2532	1.19123			8.41991	7.4338
ENSMUSG00000044250	49.1823	17.1172	0.79739	0.0012826	0.049189	Pced1b	chr15	+	97247107	97385689	2198	protein_coding	PC-esterase_domain_containing_1B	48	50	73	13	20	13	1.14608	1.34557	1.47713	0.398585	0.545698	0.372352		1.32293	0.438878			0.403732	-1.18811			5.62007	4.09737
ENSMUSG00000051444	36.8589	8.46837	0.79863	0.001026	0.041572	Bbs12	chr3	+	37312554	37321453	2433	protein_coding	Bardet-Biedl_syndrome_12_(human)	33	33	65	5	14	4	0.711822	0.8023	1.18821	0.138495	0.345093	0.103504		0.900778	0.195697			-0.150756	-2.35331			5.20394	3.08208
ENSMUSG00000072845	5409.02	2877.69	0.79953	8.6416e-07	0.00011037	Tmprss11a	chr5	-	86410410	86468990	2657	protein_coding	transmembrane_protease_serine_11a	5140	4546	9602	2309	2587	2796	101.525	101.205	160.729	58.5649	58.3922	66.2496		121.153	61.0689			6.92068	5.93237			12.4012	11.4907
ENSMUSG00000003051	206.759	96.2635	0.80098	0.0002962	0.015826	Elf3	chr1	-	135253575	135258568	2095	protein_coding	E74-like_factor_3	314	128	287	90	88	79	7.86584	3.61402	6.09286	2.8951	2.51912	2.374		5.85757	2.59607			2.5503	1.37633			7.69181	6.58892
ENSMUSG00000039196	38.4234	7.33349	0.80212	0.00079968	0.034159	Orm1	chr4	+	63344560	63348163	775	protein_coding	orosomucoid_1	38	55	33	3	13	4	2.57325	4.19784	1.89381	0.26087	1.00599	0.324935		2.8883	0.530597			1.53022	-0.914312			5.26391	2.8745
ENSMUSG00000040525	324.512	167.421	0.80261	9.2859e-06	0.00093824	Cblc	chr7	-	19778881	19796809	1662	protein_coding	Casitas_B-lineage_lymphoma_c	393	300	430	126	176	147	12.4097	10.6771	11.507	5.1091	6.35085	5.56832		11.5313	5.67609			3.52748	2.5049			8.34213	7.38733
ENSMUSG00000045545	41799.5	22938.4	0.80326	3.9853e-10	8.9738e-08	Krt14	chr11	-	100203162	100207548	1698	protein_coding	keratin_14	45109	44300	53985	19836	20807	20637	1394.2	1543.23	1414.03	787.266	734.889	765.15		1450.49	762.435			10.5023	9.57447			15.3512	14.4855
ENSMUSG00000036718	180.878	86.9423	0.80437	0.00014025	0.0089137	Micall2	chr5	-	139706693	139736336	3349	protein_coding	MICAL-like_2	237	151	241	59	84	90	3.71392	2.66702	3.20055	1.18725	1.50423	1.69186		3.19383	1.46111			1.67529	0.547069			7.49887	6.44199
ENSMUSG00000030789	116.048	45.5825	0.80579	0.00092411	0.038573	Itgax	chr7	+	128129547	128150656	4045	protein_coding	integrin_alpha_X	81	98	242	55	35	31	1.05091	1.43309	2.66085	0.916324	0.518919	0.482482		1.71495	0.639242			0.778165	-0.645567			6.85858	5.51041
ENSMUSG00000020143	161.061	66.7295	0.80979	0.00068973	0.03058	Dock2	chr11	-	34226815	34783892	6409	protein_coding	dedicator_of_cyto-kinesis_2	131	101	364	47	69	63	1.07271	0.932172	2.526	0.494211	0.645667	0.618854		1.51029	0.586244			0.59483	-0.770427			7.33146	6.06025
ENSMUSG00000060586	1271.4	626.773	0.81353	4.5279e-05	0.0034814	H2-Eb1	chr17	+	34305877	34316199	1184	protein_coding	histocompatibility_2_class_II_antigen_E_beta	1543	1314	1477	778	499	387	68.3933	65.646	55.482	44.2826	25.2754	20.5777		63.1738	30.0452			5.98125	4.90906			10.3122	9.2918
ENSMUSG00000049625	118.139	49.923	0.81624	0.00052475	0.02469	Tifab	chr13	-	56173703	56178885	3498	protein_coding	TRAF-interacting_protein_with_forkhead-associated_domain_family_member_B	93	106	224	33	52	49	1.39528	1.79247	2.84807	0.635768	0.891525	0.88189		2.01194	0.803061			1.00859	-0.316419			6.88434	5.64163
ENSMUSG00000027579	114.187	44.1859	0.81695	0.00078919	0.033802	Srms	chr2	-	181205562	181213185	2562	protein_coding	src-related_kinase_lacking_C-terminal_regulatory_tyrosine_and_N-terminal_myristylation_sites	98	70	254	33	36	49	2.00746	1.61616	4.40938	0.86804	0.842701	1.20408		2.67767	0.971606			1.42098	-0.0415561			6.83525	5.46551
ENSMUSG00000032000	377.56	189.669	0.81753	1.7073e-05	0.0015645	Birc3	chr9	-	7848699	7873186	2909	protein_coding	baculoviral_IAP_repeat-containing_3	359	335	644	190	153	162	6.47665	6.81186	9.84612	4.40164	3.15426	3.50598		7.71154	3.68729			2.94702	1.88256			8.56056	7.56734
ENSMUSG00000037661	216.675	106.252	0.81794	4.2211e-05	0.0032775	Gpr160	chr3	+	30855950	30897192	2523	protein_coding	G_protein-coupled_receptor_160	212	225	314	101	105	78	4.40979	5.27509	5.53523	2.69779	2.49587	1.94632		5.07337	2.38			2.34294	1.25096			7.75939	6.73135
ENSMUSG00000030748	558.702	294.512	0.81853	2.0748e-07	3.028e-05	Il4ra	chr7	+	125552282	125579472	5092	protein_coding	interleukin_4_receptor_alpha	596	546	798	267	279	241	6.14267	6.34263	6.97008	3.53368	3.28599	2.97966		6.48513	3.26644			2.69713	1.70772			9.12593	8.20218
ENSMUSG00000055994	185.828	80.012	0.81896	0.00043465	0.02121	Nod2	chr8	+	88647315	88688474	4719	protein_coding	nucleotide-binding_oligomerization_domain_containing_2	235	94	348	73	80	61	2.61347	1.17826	3.27984	1.0425	1.01669	0.8138		2.35719	0.957666			1.23707	-0.0624058			7.53783	6.32215
ENSMUSG00000035506	269.709	113.591	0.81919	0.00049984	0.023965	Slc12a8	chr16	+	33517328	33664135	3166	protein_coding	solute_carrier_family_12_(potassium/chloride_transporters)_member_8	271	310	338	161	91	49	4.49219	5.79183	4.7482	3.42704	1.72377	0.974368		5.01074	2.04173			2.32502	1.02979			8.07526	6.82771
ENSMUSG00000029762	199.408	93.337	0.82072	0.00013078	0.0083955	Akr1b8	chr6	+	34354119	34368463	1358	protein_coding	aldo-keto_reductase_family_1_member_B8	287	177	218	93	85	71	11.0913	7.70971	7.1397	4.61517	3.75378	3.29152		8.6469	3.88683			3.11218	1.95859			7.63958	6.54438
ENSMUSG00000043702	983.119	510.01	0.82072	1.2164e-06	0.00015096	Pde12	chr14	-	26659958	26669883	7725	protein_coding	phosphodiesterase_12	1073	819	1582	407	411	543	7.28955	6.27119	9.10817	3.55059	3.19075	4.42526		7.5563	3.7222			2.91768	1.89616			9.94122	8.99438
ENSMUSG00000015652	58.583	13.6144	0.82096	0.00077689	0.033413	Steap1	chr5	-	5736317	5749326	1230	protein_coding	six_transmembrane_epithelial_antigen_of_the_prostate_1	56	83	54	22	11	3	2.38937	3.99152	1.95259	1.20538	0.536337	0.153552		2.77782	0.631755			1.47396	-0.662564			5.87241	3.76706
ENSMUSG00000042659	715.218	376.104	0.82428	1.4218e-07	2.1343e-05	Arrdc4	chr7	-	68737045	68749241	3855	protein_coding	arrestin_domain_containing_4	791	608	1120	322	344	339	10.7684	9.32919	12.9216	5.62907	5.3516	5.53622		11.0064	5.50563			3.46027	2.46091			9.48224	8.55499
ENSMUSG00000018427	795.163	407.937	0.82581	2.032e-06	0.00023551	Ypel2	chr11	-	86936425	86993707	4847	protein_coding	yippee-like_2_(Drosophila)	721	720	1379	360	399	332	7.8066	8.78667	12.6536	5.00535	4.93685	4.31224		9.74896	4.75148			3.28525	2.24838			9.63511	8.6722
ENSMUSG00000026303	671.707	336.291	0.82825	9.0418e-06	0.00091946	Mlph	chr1	+	90915085	90951142	4499	protein_coding	melanophilin	607	678	1065	345	330	223	7.08064	8.91412	10.5283	5.16783	4.39894	3.12052		8.84101	4.22909			3.14421	2.08035			9.39169	8.39357
ENSMUSG00000040675	78.539	31.8189	0.82827	0.0005074	0.024162	Mthfd1l	chr10	+	3973118	4167081	3687	protein_coding	methylenetetrahydrofolate_dehydrogenase_(NADP+_dependent)_1-like	88	76	108	23	26	36	1.25259	1.21929	1.30279	0.420397	0.422912	0.614706		1.25822	0.486005			0.331386	-1.04096			6.29534	4.99181
ENSMUSG00000018862	833.986	431.476	0.83254	3.9626e-07	5.5273e-05	Otop3	chr11	+	115334731	115346927	2422	protein_coding	otopetrin_3	830	768	1335	350	363	439	17.9847	18.7565	24.5149	9.73865	8.9884	11.4111		20.4187	10.0461			4.35182	3.32856			9.70388	8.75314
ENSMUSG00000029154	299.228	146.136	0.83276	2.1262e-05	0.0019151	Cwh43	chr5	+	73406076	73453435	2725	protein_coding	cell_wall_biogenesis_43_C-terminal_homolog_(S._cerevisiae)	265	326	446	116	159	117	5.10363	7.07646	7.27933	2.86877	3.49929	2.70307		6.48647	3.02371			2.69743	1.59632			8.2251	7.19117
ENSMUSG00000068349	26.254	1.52304	0.83513	0.00016496	0.010056	Gml	chr15	-	74813452	74818815	957	protein_coding	GPI_anchored_molecule_like_protein	20	41	25	3	1	0	1.09678	2.53418	1.16185	0.211258	0.0626669	0		1.5976	0.0913084			0.675907	-3.45311			4.71446	0.60695
ENSMUSG00000021553	413.621	200.461	0.83626	2.6604e-05	0.0022545	Slc28a3	chr13	-	58545399	58610877	4567	protein_coding	solute_carrier_family_28_(sodium-coupled_nucleoside_transporter)_member_3	396	316	777	167	167	201	4.55055	4.0928	7.56681	2.46428	2.19298	2.77079		5.40339	2.47602			2.43386	1.30802			8.69217	7.64718
ENSMUSG00000026271	174.765	78.9509	0.83745	0.00014573	0.0091514	Gpr35	chr1	+	92950865	92986391	4214	protein_coding	G_protein-coupled_receptor_35	186	128	313	58	67	86	2.31642	1.79672	3.30349	0.927552	0.953521	1.28482		2.47221	1.0553			1.3058	0.0776493			7.44927	6.30288
ENSMUSG00000101517	48.4841	9.91327	0.83867	0.00053382	0.025042	RP24-458J4.2	chr10	+	95746077	95797236	2751	lincRNA	RIKEN_cDNA_4732465J04_gene	28	46	101	15	3	8	0.534155	0.989081	1.63288	0.367456	0.0654004	0.183078		1.05204	0.205312			0.0731871	-2.28411			5.59944	3.30936
ENSMUSG00000024610	4190.22	2121.51	0.83932	1.5836e-06	0.00019054	Cd74	chr18	+	60803848	60812646	1410	protein_coding	CD74_antigen_(invariant_polypeptide_of_major_histocompatibility_complex_class_II_antigen-associated)	5091	4325	4869	2370	1767	1507	189.489	181.439	153.583	113.275	75.1566	67.2871		174.837	85.2396			7.44987	6.41345			12.0328	11.0509
ENSMUSG00000021749	321.435	135.433	0.84436	0.00026753	0.014642	Oit1	chr14	-	8348948	8378763	1251	protein_coding	oncoprotein_induced_transcript_1	331	387	367	178	123	59	13.8858	18.2986	13.0476	9.58887	5.89655	2.96915		15.0773	6.15152			3.91431	2.62094			8.32838	7.08144
ENSMUSG00000027533	18183.9	9586.13	0.8459	8.3404e-10	1.8259e-07	Fabp5	chr3	+	10012548	10016607	3238	protein_coding	fatty_acid_binding_protein_5_epidermal	23011	16323	23571	7705	9767	8207	372.957	298.186	323.761	160.362	180.898	159.568		331.635	166.943			8.37345	7.38321			14.1504	13.2267
ENSMUSG00000071856	826.215	386.761	0.84854	4.3418e-05	0.0033547	Mcc	chr18	-	44425061	44812182	7857	protein_coding	mutated_in_colorectal_cancers	752	559	1707	297	323	413	5.02297	4.20843	9.66273	2.54744	2.46545	3.30926		6.29804	2.77405			2.6549	1.47199			9.69037	8.5953
ENSMUSG00000023393	124.224	52.9318	0.85948	0.00015799	0.0097535	Slc17a9	chr2	+	180725263	180742280	2275	protein_coding	solute_carrier_family_17_member_9	104	129	202	48	41	52	2.39912	3.35408	3.94905	1.42189	1.08082	1.439		3.23408	1.3139			1.69336	0.393856			6.9568	5.72606
ENSMUSG00000053101	37.8887	7.7329	0.86087	0.00040877	0.020361	Gpr141	chr13	-	19749682	19824257	3433	protein_coding	G_protein-coupled_receptor_141	48	32	52	5	13	3	0.733782	0.551367	0.673678	0.0981524	0.227101	0.0550155		0.652943	0.126756			-0.614972	-2.97987			5.2437	2.95101
ENSMUSG00000074695	24.4166	0	0.86408	5.1177e-05	0.003805	Il22	chr10	+	118204942	118210047	1110	protein_coding	interleukin_22	39	10	39	0	0	0	1.84392	0.532895	1.56266	0	0	0		1.31316	0			0.39304	#NUM!			4.60979	#NUM!
ENSMUSG00000027298	1435.68	734.444	0.86667	1.1092e-08	2.0329e-06	Tyro3	chr2	+	119797733	119818104	4460	protein_coding	TYRO3_protein_tyrosine_kinase_3	1409	1303	2351	624	699	641	16.5797	17.2812	23.4445	9.42876	9.39923	9.04818		19.1018	9.29206			4.25564	3.216			10.4875	9.52051
ENSMUSG00000029086	901.04	418.417	0.87038	1.8812e-05	0.0017139	Prom1	chr5	-	43993625	44102032	3743	protein_coding	prominin_1	633	944	1605	446	353	315	8.87531	14.9182	19.0712	8.03008	5.65594	5.2982		14.2882	6.32807			3.83676	2.66177			9.81545	8.7088
ENSMUSG00000044626	394.459	193.663	0.87041	1.002e-06	0.00012635	Liph	chr16	-	21953826	21995542	3793	protein_coding	lipase_member_H	390	410	566	187	180	150	5.39612	6.3939	6.63677	3.32249	2.84603	2.4897		6.14226	2.88607			2.61877	1.52911			8.62373	7.59741
ENSMUSG00000030157	349.607	159.957	0.87539	2.4581e-05	0.0021289	Clec2d	chr6	+	129180615	129186534	1213	protein_coding	C-type_lectin_domain_family_2_member_d	343	251	670	150	125	151	14.84	12.2399	24.5661	8.33365	6.18015	7.83708		17.2153	7.45029			4.10562	2.8973			8.44959	7.32154
ENSMUSG00000046805	549.15	234.115	0.87854	8.9715e-05	0.0061952	Mpeg1	chr19	+	12460779	12465284	4335	protein_coding	macrophage_expressed_gene_1	392	404	1222	247	169	206	4.74566	5.51261	12.5373	3.83984	2.33802	2.99169		7.59853	3.05651			2.92572	1.61189			9.10106	7.87107
ENSMUSG00000027938	126.335	49.5959	0.88382	0.00017825	0.010683	Creb3l4	chr3	-	90237500	90243512	1553	protein_coding	cAMP_responsive_element_binding_protein_3-like_4	160	75	220	53	41	38	5.4069	2.85663	6.30049	2.2999	1.5833	1.54046		4.85467	1.80789			2.27937	0.854303			6.98111	5.63215
ENSMUSG00000017057	1300.85	658.214	0.88442	3.2443e-09	6.7285e-07	Il13ra1	chrX	+	36112110	36171259	3712	protein_coding	interleukin_13_receptor_alpha_1	1394	1112	2084	544	614	602	19.7085	17.7199	24.9697	9.87633	9.91997	10.21		20.7994	10.0021			4.37847	3.32223			10.3452	9.36241
ENSMUSG00000036594	1263.18	606.021	0.88446	1.6061e-06	0.00019178	H2-Aa	chr17	-	34282744	34287827	1132	protein_coding	histocompatibility_2_class_II_antigen_A_alpha	1561	1190	1602	700	514	398	72.3696	62.1821	62.9418	41.6732	27.2312	22.1347		65.8312	30.3464			6.0407	4.92345			10.3028	9.24322
ENSMUSG00000031750	280.99	131.438	0.88463	5.8091e-06	0.00061452	Il34	chr8	-	110741829	110805924	1796	protein_coding	interleukin_34	316	310	329	127	104	119	9.2338	10.2099	8.14728	4.76543	3.47278	4.17137		9.19698	4.13653			3.20116	2.04842			8.13438	7.03824
ENSMUSG00000027420	52.5961	12.1457	0.89109	0.0003014	0.015942	Bfsp1	chr2	-	143826528	143863173	2372	protein_coding	beaded_filament_structural_protein_1_in_lens-CP94	55	32	105	5	19	9	1.21688	0.797995	1.96878	0.142056	0.480384	0.238872		1.32789	0.287104			0.409131	-1.80035			5.71688	3.60238
ENSMUSG00000020891	50.5292	5.61688	0.89916	0.00011607	0.0076545	Alox8	chr11	-	69183932	69197843	3226	protein_coding	arachidonate_8-lipoxygenase	47	37	99	0	2	13	0.764598	0.678426	1.36488	0	0.0371805	0.253698		0.935967	0.0969595			-0.0954701	-3.36647			5.65905	2.48977
ENSMUSG00000049493	103.706	33.9439	0.89936	0.00025927	0.014339	Pls1	chr9	-	95752642	95845311	3704	protein_coding	plastin_1_(I-isoform)	82	85	208	46	27	17	1.16183	1.35742	2.49756	0.836935	0.437162	0.288945		1.67227	0.521014			0.741806	-0.940605			6.69635	5.08508
ENSMUSG00000021025	936.373	460.875	0.90229	1.6179e-08	2.7129e-06	Nfkbia	chr12	-	55489411	55492647	1577	protein_coding	nuclear_factor_of_kappa_light_polypeptide_gene_enhancer_in_B_cells_inhibitor_alpha	1201	873	1146	429	432	370	39.9679	32.7452	32.3203	18.3329	16.4287	14.7709		35.0111	16.5108			5.12974	4.04534			9.87094	8.84823
ENSMUSG00000053113	598.482	274.397	0.90957	3.2145e-06	0.00036451	Socs3	chr11	-	117966079	117970047	2552	protein_coding	suppressor_of_cytokine_signaling_3	750	542	778	326	220	183	15.4234	12.5627	13.5588	8.60878	5.17002	4.51449		13.8483	6.09776			3.79164	2.60828			9.22516	8.10012
ENSMUSG00000048142	246.032	108.485	0.9152	1.0308e-05	0.0010284	Nat8l	chr5	+	33995984	34005916	6529	protein_coding	N-acetyltransferase_8-like	228	217	429	105	109	76	1.83268	1.96597	2.92236	1.0838	1.00122	0.732833		2.24034	0.939283			1.16372	-0.0903682			7.9427	6.76135
ENSMUSG00000066800	134.106	50.2684	0.91805	0.00010479	0.0069694	Rnasel	chr1	+	153749426	153764221	4150	protein_coding	ribonuclease_L_(2'_5'-oligoisoadenylate_synthetase-dependent)	114	114	253	36	35	63	1.44164	1.62488	2.71141	0.584601	0.50579	0.955719		1.92598	0.682036			0.945591	-0.552079			7.06723	5.65158
ENSMUSG00000024164	6262.2	2841.49	0.9287	1.4718e-06	0.00017984	C3	chr17	-	57203970	57228136	5136	protein_coding	complement_component_3	5191	5230	12117	2133	2254	3198	53.0427	60.234	104.928	27.9879	26.3196	39.2005		72.735	31.1693			6.18458	4.96205			12.6125	11.4724
ENSMUSG00000054046	2842.19	1395.39	0.93121	1.06e-10	2.535e-08	Klk13	chr7	+	43712567	43726758	1033	protein_coding	kallikrein_related-peptidase_13	3115	2355	4576	1172	1331	1229	158.255	134.851	197.019	76.4596	77.273	74.9013		163.375	76.2113			7.35205	6.25193			11.4728	10.4465
ENSMUSG00000053024	105.673	37.5425	0.93651	9.3132e-05	0.0063547	Cntn2	chr1	-	132509427	132543256	7334	protein_coding	contactin_2	87	85	210	39	32	29	0.622555	0.685556	1.27351	0.358367	0.261673	0.24894		0.860539	0.28966			-0.216687	-1.78757			6.72347	5.23045
ENSMUSG00000051748	23.6429	0.35857	0.93818	2.2839e-05	0.0020339	1100001G20Rik	chr11	+	83746940	83752642	434	protein_coding	WAP_four-disulfide_core_domain_21	30	25	25	0	1	0	3.6277	3.40734	2.56197	0	0.138185	0		3.199	0.0460616			1.67762	-4.44029			4.56334	-1.47967
ENSMUSG00000028859	45.5436	11.27	0.9404	0.00015082	0.0094332	Csf3r	chr4	+	126024550	126044440	3481	protein_coding	colony_stimulating_factor_3_receptor_(granulocyte)	57	36	67	13	10	7	0.859351	0.611735	0.85604	0.251677	0.172284	0.126599		0.775708	0.18352			-0.366414	-2.44599			5.50918	3.49442
ENSMUSG00000046908	430.455	195.641	0.94233	4.6969e-07	6.4376e-05	Ltb4r1	chr14	+	55765962	55768494	1394	protein_coding	leukotriene_B4_receptor_1	380	435	693	169	205	150	14.3061	18.4583	22.1102	8.17013	8.81944	6.77433		18.2915	7.9213			4.1931	2.98574			8.74972	7.61206
ENSMUSG00000051457	55.308	16.1415	0.94561	0.00013103	0.0083955	Spn	chr7	-	127132232	127137823	3743	protein_coding	sialophorin	72	45	76	17	14	12	1.00951	0.711144	0.90306	0.306079	0.224315	0.201836		0.874573	0.244077			-0.19335	-2.03459			5.78942	4.0127
ENSMUSG00000035557	21387.8	10059.3	0.94804	1.182e-08	2.1415e-06	Krt17	chr11	-	100256217	100261029	1551	protein_coding	keratin_17	19840	26868	25515	8310	9514	9080	671.32	1024.68	731.656	361.072	367.876	368.563		809.219	365.837			9.66039	8.51506			14.3845	13.2962
ENSMUSG00000044313	116.889	38.8793	0.95048	9.0007e-05	0.0061952	Mab21l3	chr3	-	101813076	101848959	3558	protein_coding	mab-21-like_3_(C._elegans)	135	102	172	45	45	14	1.99126	1.69574	2.15004	0.852337	0.758502	0.247719		1.94568	0.619519			0.960272	-0.690779			6.86899	5.28093
ENSMUSG00000046354	99.021	36.0732	0.95068	5.373e-05	0.003935	Defb14	chr8	+	19194357	19195212	204	protein_coding	defensin_beta_14	110	109	118	31	25	40	28.2984	31.6054	25.7262	10.2409	7.34953	12.3443		28.5433	9.97824			4.83508	3.31879			6.62966	5.17286
ENSMUSG00000079293	53.2867	14.9841	0.95285	0.00011958	0.0078532	Clec7a	chr6	-	129461591	129472777	2277	protein_coding	C-type_lectin_domain_family_7_member_a	54	43	93	13	13	14	1.2446	1.11704	1.81653	0.384756	0.342397	0.387082		1.39273	0.371412			0.477911	-1.42891			5.7357	3.90536
ENSMUSG00000031825	2028.9	938.856	0.95371	3.9235e-08	6.3755e-06	Crispld2	chr8	+	119992438	120052793	4182	protein_coding	cysteine-rich_secretory_protein_LCCL_domain_containing_2	2187	1486	3599	801	780	924	27.4451	21.0184	38.2755	12.9078	11.1856	13.91		28.913	12.6678			4.85365	3.66309			10.9865	9.87476
ENSMUSG00000042195	194.343	76.5849	0.95446	2.244e-05	0.0020097	Slc35f2	chr9	+	53771535	53818161	2568	protein_coding	solute_carrier_family_35_member_F2	243	134	315	88	50	65	4.96605	3.08656	5.45555	2.30936	1.16768	1.59352		4.50272	1.69019			2.1708	0.757183			7.60246	6.25899
ENSMUSG00000038037	108.863	41.0761	0.95653	3.2853e-05	0.0026556	Socs1	chr16	-	10783808	10785536	1220	protein_coding	suppressor_of_cytokine_signaling_1	139	109	123	36	43	31	5.97936	5.28484	4.48403	1.9886	2.11377	1.5997		5.24941	1.90069			2.39215	0.926525			6.76637	5.36023
ENSMUSG00000049103	342.553	151.584	0.96151	4.9604e-07	6.7402e-05	Ccr2	chr9	+	124101950	124113557	5361	protein_coding	chemokine_(C-C_motif)_receptor_2	319	348	528	114	169	124	3.1228	3.83971	4.38037	1.43306	1.89056	1.45618		3.78096	1.59327			1.91875	0.671986			8.42018	7.24397
ENSMUSG00000032561	819.868	373.676	0.96379	5.4335e-08	8.5643e-06	Acpp	chr9	-	104288316	104337728	4418	protein_coding	acid_phosphatase_prostate	954	662	1276	259	335	406	11.3324	8.86333	12.8454	3.95074	4.54746	5.78546		11.0137	4.76122			3.46123	2.25133			9.67925	8.54564
ENSMUSG00000020437	121.277	45.2137	0.9705	2.5436e-05	0.0021789	Myo1g	chr11	-	6506548	6520965	4752	protein_coding	myosin_IG	102	125	198	32	41	48	1.12648	1.55596	1.85316	0.453814	0.517437	0.63592		1.51186	0.535724			0.596329	-0.900438			6.92216	5.49869
ENSMUSG00000025196	211.954	84.0547	0.97338	9.3967e-06	0.00094338	Cpn1	chr19	-	43956307	43986556	2212	protein_coding	carboxypeptidase_N_polypeptide_1	270	209	245	85	93	47	6.40587	5.5889	4.92611	2.58964	2.52143	1.33768		5.64029	2.14958			2.49577	1.10406			7.72761	6.39326
ENSMUSG00000070719	495.234	219.042	0.97528	1.9642e-07	2.8934e-05	Pla2g4d	chr2	-	120265595	120289197	3688	protein_coding	phospholipase_A2_group_IVD	536	368	868	172	205	209	7.62735	5.90231	10.4677	3.14299	3.3336	3.56774		7.99912	3.34811			2.99984	1.74335			8.95197	7.77507
ENSMUSG00000031494	92.5798	33.0255	0.97562	3.2355e-05	0.0026288	Cd209a	chr8	-	3743395	3748984	1484	protein_coding	CD209a_antigen	112	95	109	33	28	27	3.96081	3.78664	3.26675	1.4986	1.13155	1.14543		3.6714	1.25853			1.87633	0.331734			6.53263	5.04551
ENSMUSG00000021091	361.917	158.272	0.97579	3.4824e-07	4.945e-05	Serpina3n	chr12	+	104406729	104414329	2064	protein_coding	serine_(or_cysteine)_peptidase_inhibitor_clade_A_member_3N	489	274	505	121	158	145	12.4337	7.85246	10.8819	3.95076	4.59089	4.42279		10.3893	4.32148			3.37703	2.11153			8.49952	7.30626
ENSMUSG00000024486	428.455	185.326	0.98193	4.2039e-07	5.8124e-05	Hbegf	chr18	-	36504929	36515805	2373	protein_coding	heparin-binding_EGF-like_growth_factor	377	376	775	143	176	177	8.33764	9.37249	14.5254	4.06109	4.448	4.69584		10.7452	4.40165			3.42562	2.13804			8.743	7.53392
ENSMUSG00000032226	191.129	65.5447	0.98619	3.3892e-05	0.0027117	Gcnt3	chr9	-	70031496	70038088	4301	protein_coding	glucosaminyl_(N-acetyl)_transferase_3_mucin_type	154	213	297	88	56	30	1.8791	2.92938	3.07121	1.37885	0.780852	0.439127		2.62656	0.866277			1.39318	-0.207099			7.5784	6.03441
ENSMUSG00000050737	938.083	431.989	0.99773	1.0615e-10	2.535e-08	Ptges	chr2	-	30889471	30929863	3647	protein_coding	prostaglandin_E_synthase	1106	803	1375	411	393	349	15.9155	13.024	16.7683	7.5947	6.46259	6.02459		15.2359	6.69396			3.92941	2.74286			9.87357	8.75485
ENSMUSG00000032454	1090.81	497.666	0.99947	3.4038e-10	7.7755e-08	Rbp2	chr9	+	98486115	98509781	803	protein_coding	retinol_binding_protein_2_cellular	1235	1157	1335	455	497	379	80.7144	85.2281	73.9416	38.1857	37.1185	29.714		79.9614	35.0061			6.32123	5.12953			10.0912	8.95903
ENSMUSG00000026582	48.0841	9.82742	1.0014	5.2176e-05	0.003843	Sele	chr1	+	164048234	164057677	2912	protein_coding	selectin_endothelial_cell	62	39	67	9	4	13	1.11738	0.792206	1.02331	0.208284	0.0823794	0.281054		0.977631	0.190573			-0.0326387	-2.39159			5.58749	3.29681
ENSMUSG00000042845	159.621	48.7148	1.0153	2.9372e-05	0.0024366	Wfdc12	chr2	-	164189231	164190608	775	protein_coding	WAP_four-disulfide_core_domain_12	130	253	136	31	55	45	8.80321	19.3101	7.80477	2.69566	4.25609	3.65552		11.9727	3.53576			3.58167	1.82202			7.31851	5.60629
ENSMUSG00000079547	214.812	86.9011	1.0162	7.8206e-07	0.00010188	H2-DMb1	chr17	+	34153072	34160230	1404	protein_coding	histocompatibility_2_class_II_locus_Mb1	251	215	272	93	66	72	9.38223	9.05808	8.61638	4.46396	2.81921	3.22852		9.0189	3.5039			3.17295	1.80896			7.74693	6.4413
ENSMUSG00000022504	128.388	39.9608	1.0234	2.3125e-05	0.0020477	Ciita	chr16	+	10488178	10527564	5254	protein_coding	class_II_transactivator	107	90	273	39	44	24	1.06879	1.01325	2.31098	0.500241	0.502241	0.28758		1.46434	0.430021			0.550251	-1.21752			7.00437	5.32051
ENSMUSG00000093470	325.446	125.03	1.0282	2.0112e-06	0.00023482	Gm20645	chr11	-	23736847	23740357	3511	lincRNA	predicted_gene_20645	276	252	651	95	105	134	4.12551	4.24556	8.24657	1.82347	1.79353	2.40277		5.53921	2.00659			2.46968	1.00474			8.34627	6.96613
ENSMUSG00000050201	483.08	200.382	1.0295	1.1024e-07	1.687e-05	Otop2	chr11	+	115307163	115332303	2335	protein_coding	otopetrin_2	469	498	710	124	186	227	10.5411	12.6156	13.5237	3.57882	4.77723	6.12036		12.2268	4.82547			3.61197	2.27067			8.91612	7.64661
ENSMUSG00000050854	859.265	383.976	1.0389	8.6205e-12	2.3838e-09	Tmem125	chr4	-	118540941	118544044	1864	protein_coding	transmembrane_protein_125	965	894	1087	327	370	330	27.1695	28.3698	25.9362	11.8224	11.9044	11.1457		27.1585	11.6241			4.76333	3.53905			9.74696	8.58487
ENSMUSG00000041872	27.0815	0	1.0436	3.293e-06	0.00036674	Il17f	chr1	-	20777146	20790617	1178	protein_coding	interleukin_17F	31	19	47	0	0	0	1.38107	0.954054	1.7745	0	0	0		1.36987	0			0.454044	#NUM!			4.75924	#NUM!
ENSMUSG00000073421	2538.32	1070.66	1.0456	9.3173e-09	1.7483e-06	H2-Ab1	chr17	+	34263209	34269418	1211	protein_coding	histocompatibility_2_class_II_antigen_A_beta_1	2740	2717	3238	1233	928	688	118.742	132.712	118.92	68.6157	45.9572	35.767		123.458	50.1133			6.94788	5.64712			11.3097	10.0643
ENSMUSG00000071713	312.059	113.283	1.0525	2.3153e-06	0.00026638	Csf2rb	chr15	+	78325990	78351000	4764	protein_coding	colony_stimulating_factor_2_receptor_beta_low-affinity_(granulocyte-macrophage)	293	221	619	132	90	79	3.22772	2.74401	5.77886	1.86727	1.13298	1.04398		3.91686	1.34808			1.9697	0.430902			8.28568	6.82379
ENSMUSG00000030707	439.386	175.582	1.0585	9.6793e-08	1.4957e-05	Coro1a	chr7	-	126699773	126707787	1747	protein_coding	coronin_actin_binding_protein_1A	468	427	632	206	150	111	14.0589	14.4577	16.0897	7.94656	5.1493	4.00007		14.8688	5.69864			3.89421	2.51062			8.77934	7.456
ENSMUSG00000026580	78.8035	23.1785	1.0639	1.1043e-05	0.0010811	Selp	chr1	+	164115264	164150026	3438	protein_coding	selectin_platelet	92	57	132	19	22	21	1.40437	0.980695	1.70762	0.372437	0.383766	0.384549		1.36423	0.380251			0.448085	-1.39498			6.30019	4.53471
ENSMUSG00000078664	38.7533	1.55262	1.0736	3.5984e-06	0.00039662	Sprr2a1	chr3	+	92215835	92222485	3541	protein_coding	small_proline-rich_protein_2A1	49	20	72	4	0	0	0.726223	0.334094	0.904336	0.076127	0	0		0.654884	0.0253757			-0.610688	-5.30041			5.27625	0.634706
ENSMUSG00000039252	206.62	71.2067	1.0809	1.8049e-06	0.0002123	Lgi2	chr5	-	52537864	52566303	1950	protein_coding	leucine-rich_repeat_LGI_family_member_2	182	166	396	52	54	84	4.8982	5.03545	9.03199	1.79711	1.66077	2.71196		6.32188	2.05661			2.66035	1.04027			7.69084	6.15394
ENSMUSG00000016524	30.1868	0.388155	1.097	1.6835e-06	0.00019952	Il19	chr1	-	130932656	130940115	1135	protein_coding	interleukin_19	26	41	34	1	0	0	1.2022	2.13675	1.33231	0.0593757	0	0		1.55709	0.0197919			0.638849	-5.65895			4.91584	-1.36529
ENSMUSG00000030713	1774.02	750.913	1.1137	1.3295e-13	4.4586e-11	Klk7	chr7	+	43811444	43816359	1745	protein_coding	kallikrein_related-peptidase_7_(chymotryptic_stratum_corneum)	1792	1583	2881	604	693	711	53.8942	53.66	73.4296	23.3263	23.817	25.6515		60.3279	24.2649			5.91475	4.6008			10.7928	9.5525
ENSMUSG00000024215	448.752	148.378	1.117	8.6829e-07	0.00011037	Spdef	chr17	-	27714352	27728951	2070	protein_coding	SAM_pointed_domain_containing_ets_transcription_factor	531	430	588	201	130	63	13.4624	12.2875	12.6337	6.54381	3.76637	1.91606		12.7945	4.07541			3.67746	2.02695			8.80978	7.21314
ENSMUSG00000014725	323.581	114.343	1.118	2.3074e-07	3.3366e-05	Adam28	chr14	-	68606027	68655842	3110	protein_coding	a_disintegrin_and_metallopeptidase_domain_28	241	299	618	115	104	86	4.06683	5.6869	8.83794	2.49197	2.0055	1.74091		6.19722	2.07946			2.63162	1.05621			8.33798	6.83722
ENSMUSG00000021803	255.697	98.4284	1.1194	6.6642e-09	1.2656e-06	Cdhr1	chr14	-	37077850	37098311	4303	protein_coding	cadherin-related_family_member_1	293	228	372	74	104	86	3.57352	3.13421	3.84499	1.15895	1.44948	1.25824		3.51757	1.28889			1.81458	0.366131			7.99829	6.621
ENSMUSG00000042031	2808.25	1154.58	1.1318	1.3088e-12	3.7507e-10	Lce3b	chr3	+	92932979	92934098	563	protein_coding	late_cornified_envelope_3B	3688	2751	3134	998	1161	931	343.781	289.033	247.579	119.461	123.673	104.107		293.464	115.747			8.19704	6.85483			11.4555	10.1731
ENSMUSG00000033256	315.34	119.514	1.1409	2.7538e-09	5.7875e-07	Shf	chr2	-	122348892	122369162	1566	protein_coding	Src_homology_2_domain_containing_F	326	350	402	117	111	91	10.9251	13.2203	11.4171	5.03499	4.2509	3.65837		11.8542	4.31476			3.56732	2.10928			8.30077	6.90103
ENSMUSG00000053797	68420.3	28102.9	1.1596	2.6476e-15	9.9362e-13	Krt16	chr11	-	100246091	100248902	1565	protein_coding	keratin_16	68213	77363	88292	21866	26336	26989	2287.45	2924.04	2509.17	941.586	1009.22	1085.7		2573.56	1012.17			11.3295	9.98323			16.0621	14.7784
ENSMUSG00000027398	56.1312	6.04587	1.1739	1.5719e-06	0.00019054	Il1b	chr2	-	129364570	129371139	1356	protein_coding	interleukin_1_beta	69	54	70	3	1	12	2.67048	2.35559	2.29594	0.149096	0.0442273	0.557134		2.44067	0.250152			1.28728	-1.99912			5.81073	2.59595
ENSMUSG00000032265	756.221	263.664	1.1785	1.2741e-08	2.2565e-06	Fam46a	chr9	-	85320439	85327348	5648	protein_coding	family_with_sequence_similarity_46_member_A	644	564	1541	239	197	266	5.98399	5.90676	12.1348	2.85173	2.09181	2.965		8.0085	2.63618			3.00153	1.39845			9.56266	8.04255
ENSMUSG00000038751	659.869	232.395	1.1881	4.2393e-09	8.3526e-07	Ptk6	chr2	-	181193721	181202789	3689	protein_coding	PTK6_protein_tyrosine_kinase_6	596	565	1195	138	237	249	8.47885	9.05951	14.4073	2.52101	3.85292	4.24941		10.6486	3.54111			3.41259	1.8242			9.36604	7.86044
ENSMUSG00000022468	3925.29	1602.95	1.1944	9.186e-20	4.1368e-17	Endou	chr15	-	97711019	97731405	2405	protein_coding	endonuclease_polyU-specific	4010	3763	5936	1383	1487	1414	87.5042	92.5516	109.775	38.7536	37.0805	37.0145		96.6101	37.6162			6.5941	5.23328			11.9386	10.6465
ENSMUSG00000043613	336.596	113.618	1.2008	9.6031e-09	1.7807e-06	Mmp3	chr9	+	7445822	7455972	1798	protein_coding	matrix_metallopeptidase_3	442	352	343	125	88	89	12.9013	11.5802	8.48452	4.68517	2.93524	3.11629		10.9887	3.5789			3.45795	1.83952			8.39488	6.82805
ENSMUSG00000073602	1318.43	508.494	1.2043	1.8074e-13	5.935e-11	Serpinb3b	chr1	-	107153940	107278361	1653	protein_coding	serine_(or_cysteine)_peptidase_inhibitor_clade_B_(ovalbumin)_member_3B	1502	1079	2071	370	471	520	47.6866	38.6112	55.7225	15.0846	17.0883	19.8047		47.3401	17.3259			5.56499	4.11485			10.3646	8.99009
ENSMUSG00000031779	58.3036	10.4754	1.2092	1.0977e-06	0.00013732	Ccl22	chr8	+	94745590	94751699	2216	protein_coding	chemokine_(C-C_motif)_ligand_22	79	51	71	11	11	6	1.87093	1.36134	1.42499	0.334524	0.297696	0.170459		1.55242	0.26756			0.634517	-1.90207			5.86551	3.38893
ENSMUSG00000079025	1434.07	549.926	1.2092	2.0339e-13	6.5424e-11	Gsdmc	chr15	-	63775968	63808759	2405	protein_coding	gasdermin_C	1821	1143	2063	553	482	431	39.7369	28.1123	38.1511	15.4958	12.0194	11.2824		35.3334	12.9325			5.14296	3.69293			10.4859	9.10309
ENSMUSG00000056632	5166.74	1777.35	1.2099	2.7284e-09	5.7875e-07	Dsg3	chr18	+	20510304	20541310	4108	protein_coding	desmoglein_3	4498	3363	11126	1339	1692	1727	57.463	48.4241	120.457	21.9662	24.7013	26.4667		75.448	24.3781			6.23741	4.60751			12.335	10.7955
ENSMUSG00000023048	1668.47	633.305	1.215	3.3119e-13	1.0441e-10	Prr13	chr15	+	102459028	102462806	1353	protein_coding	proline_rich_13	1984	1833	1830	558	645	492	76.9562	80.1363	60.1556	27.7934	28.5898	22.8931		72.416	26.4255			6.17824	4.72386			10.7043	9.30676
ENSMUSG00000038094	294.661	94.6315	1.2219	1.5324e-08	2.6253e-06	Atp13a4	chr16	-	29395853	29544864	4238	protein_coding	ATPase_type_13A4	278	214	575	88	73	91	3.44258	2.98688	6.03434	1.39935	1.03303	1.35182		4.1546	1.2614			2.05471	0.335024			8.20291	6.56425
ENSMUSG00000047884	1297.32	507.974	1.2265	1.7407e-17	7.6212e-15	Klk9	chr7	+	43791891	43796756	1475	protein_coding	kallikrein_related-peptidase_9	1584	1219	1674	439	480	439	56.3589	48.8851	50.4762	20.0575	19.5164	18.7374		51.9067	19.4371			5.69785	4.28074			10.3413	8.98861
ENSMUSG00000026417	3209.78	1063.37	1.2266	4.2313e-09	8.3526e-07	Pigr	chr1	+	130826684	130852249	3849	protein_coding	polymeric_immunoglobulin_receptor	2826	2912	5664	1311	962	556	38.5322	44.7516	65.4483	22.9541	14.9892	9.09421		49.5774	15.6791			5.63161	3.97077			11.6483	10.0544
ENSMUSG00000026180	62.6721	12.4008	1.2316	6.1933e-07	8.2033e-05	Cxcr2	chr1	+	74153989	74161246	3046	protein_coding	chemokine_(C-X-C_motif)_receptor_2	60	62	97	13	10	10	1.03376	1.204	1.41633	0.287619	0.196888	0.206685		1.21803	0.230397			0.284552	-2.1178			5.96975	3.63236
ENSMUSG00000097971	532.686	190.869	1.232	3.2408e-11	8.5137e-09	Gm26917	chr17	+	39845074	39846245	869	processed_transcript	predicted_gene_26917	629	391	875	178	183	149	37.9866	26.6147	44.7828	13.804	12.6294	10.7945		36.4614	12.4093			5.1883	3.63335			9.05714	7.57644
ENSMUSG00000028716	1794.04	671.005	1.2446	1.9196e-14	6.8766e-12	Pdzk1ip1	chr4	+	115088708	115093899	1129	protein_coding	PDZK1_interacting_protein_1	1979	2050	2045	631	607	553	91.9923	107.405	80.5606	37.6652	32.2437	30.8368		93.3193	33.5819			6.5441	5.06961			10.809	9.39018
ENSMUSG00000085786	144.49	37.0881	1.2727	6.9016e-08	1.0771e-05	Gm15987	chr6	-	128951204	128975029	2231	antisense	predicted_gene_15987	131	104	290	37	35	27	3.08156	2.75739	5.78125	1.11765	0.940846	0.761907		3.8734	0.940135			1.9536	-0.0890597			7.17483	5.21288
ENSMUSG00000053175	323.375	108.766	1.2754	4.5535e-11	1.1576e-08	Bcl3	chr7	-	19808462	19822770	1850	protein_coding	B_cell_leukemia/lymphoma_3	393	277	459	103	113	75	11.1486	8.85672	11.0348	3.75206	3.66317	2.55228		10.3467	3.3225			3.3711	1.73227			8.33707	6.76509
ENSMUSG00000020062	463.225	133.029	1.303	3.9793e-09	8.0412e-07	Slc5a8	chr10	+	88885992	88929505	5321	protein_coding	solute_carrier_family_5_(iodide_transporter)_member_8	354	365	966	140	128	87	3.49148	4.05756	8.07434	1.77313	1.44267	1.02935		5.20779	1.41505			2.38067	0.500852			8.85557	7.0556
ENSMUSG00000024659	5305.35	1974.15	1.3236	6.093e-25	3.4299e-22	Anxa1	chr19	-	20373428	20390944	1674	protein_coding	annexin_A1	6087	4798	7610	1772	1708	1788	190.83	169.539	202.187	71.3367	61.1903	67.2435		187.519	66.5901			7.55089	6.05724			12.3732	10.947
ENSMUSG00000044748	572.667	175.501	1.3881	5.9564e-13	1.7714e-10	Defb1	chr8	+	21776599	21795185	872	protein_coding	defensin_beta_1	633	489	894	103	194	175	38.0967	33.1709	45.5978	7.96023	13.3424	12.6345		38.9551	11.3124			5.28374	3.49983			9.16155	7.45533
ENSMUSG00000029371	182.055	38.5375	1.4001	4.5075e-09	8.7713e-07	Cxcl5	chr5	+	90759299	90761625	1655	protein_coding	chemokine_(C-X-C_motif)_ligand_5	230	176	218	13	44	47	7.29339	6.29042	5.85843	0.529359	1.59443	1.78788		6.48075	1.30389			2.69616	0.38282			7.50823	5.26819
ENSMUSG00000033213	65.6294	6.84886	1.4062	1.4309e-08	2.4785e-06	AA467197	chr2	+	122636986	122641191	792	protein_coding	expressed_sequence_AA467197	56	80	88	9	2	7	3.71076	5.97489	4.94175	0.765812	0.151445	0.55643		4.8758	0.491229			2.28564	-1.02553			6.03627	2.77586
ENSMUSG00000042250	254.098	70.6863	1.4461	1.0777e-12	3.1458e-10	Pglyrp4	chr3	+	90726906	90741517	2229	protein_coding	peptidoglycan_recognition_protein_4	274	241	370	53	83	54	6.45119	6.39546	7.38269	1.6024	2.23315	1.52518		6.74312	1.78691			2.75342	0.837467			7.98924	6.14336
ENSMUSG00000032091	1204.62	385.979	1.453	4.7663e-20	2.2096e-17	Tmprss4	chr9	-	45172726	45204092	2284	protein_coding	transmembrane_protease_serine_4	1164	1127	1946	341	331	358	26.7459	29.1872	37.8939	10.0615	8.69124	9.8679		31.2757	9.54022			4.96697	3.25402			10.2344	8.59238
ENSMUSG00000011034	1906.07	561.959	1.4956	4.0753e-17	1.7361e-14	Slc5a1	chr5	+	33104219	33162872	4106	protein_coding	solute_carrier_family_5_(sodium/glucose_cotransporter)_member_1	2008	1425	3397	487	443	568	25.6652	20.5287	36.7959	7.99309	6.47045	8.70898		27.6633	7.72418			4.7899	2.94938			10.8964	9.13432
ENSMUSG00000022986	521.732	149.632	1.5152	5.839e-17	2.422e-14	Krt75	chr15	-	101563345	101573904	3266	protein_coding	keratin_75	569	449	819	104	146	151	9.14315	8.13196	11.153	2.14596	2.68094	2.91071		9.47603	2.5792			3.24428	1.36692			9.02717	7.22527
ENSMUSG00000005355	305.484	82.4307	1.5359	1.3554e-15	5.3409e-13	Casp14	chr10	-	78711997	78718293	2329	protein_coding	caspase_14	326	315	412	60	84	77	7.34595	8.00029	7.86775	1.73615	2.16302	2.08142		7.738	1.99353			2.95196	0.995323			8.25495	6.36511
ENSMUSG00000021263	164.632	31.286	1.5424	6.05e-11	1.5136e-08	Degs2	chr12	-	108686792	108702306	3185	protein_coding	degenerative_spermatocyte_homolog_2_(Drosophila)_lipid_desaturase	172	192	194	41	25	17	2.83412	3.5658	2.70904	0.867519	0.470739	0.33603		3.03632	0.558096			1.60232	-0.841415			7.3631	4.96744
ENSMUSG00000057465	50.4504	0.753806	1.547	2.0094e-10	4.6576e-08	Saa2	chr7	+	46751833	46754314	610	protein_coding	serum_amyloid_A_2	64	57	48	0	0	2	5.50617	5.52726	3.49973	0	0	0.206413		4.84439	0.0688045			2.27631	-3.86135			5.65679	-0.407735
ENSMUSG00000043472	768.587	171.323	1.5826	5.2829e-13	1.6013e-10	Lce3d	chr3	+	92957390	92958505	491	protein_coding	late_cornified_envelope_3D	1169	575	919	209	158	89	124.949	69.271	83.2448	28.686	19.2986	11.4116		92.4882	19.7987			6.5312	4.30734			9.58606	7.42057
ENSMUSG00000035861	1306.77	289.898	1.588	4.5629e-13	1.4102e-10	Tmprss11b	chr5	-	86657631	86676362	4171	protein_coding	transmembrane_protease_serine_11B	1111	765	2973	223	257	295	13.9789	10.8489	31.7014	3.60304	3.69524	4.45266		18.8431	3.91698			4.23596	1.96974			10.3518	8.1794
ENSMUSG00000046834	532.23	130.959	1.5929	3.7261e-15	1.3658e-12	Krt1	chr15	-	101845428	101850786	2445	protein_coding	keratin_1	459	436	1020	126	109	114	9.8522	10.5481	18.5543	3.47293	2.67361	2.93538		12.9849	3.02731			3.69876	1.59803			9.0559	7.03297
ENSMUSG00000045027	174.2	31.6375	1.5953	1.1453e-11	3.1124e-09	Prss22	chr17	-	23993535	23998100	1323	protein_coding	protease_serine_22	222	159	220	42	27	15	8.80628	7.10889	7.39581	2.13941	1.22392	0.713788		7.77033	1.35904			2.95798	0.442588			7.4446	4.98356
ENSMUSG00000026981	856.306	239.583	1.6092	6.1525e-23	3.2325e-20	Il1rn	chr2	+	24336853	24351494	2474	protein_coding	interleukin_1_receptor_antagonist	916	911	1111	192	207	241	19.431	21.7813	19.9727	5.23006	5.01788	6.13275		20.395	5.46023			4.35014	2.44896			9.74198	7.90438
ENSMUSG00000033538	116.478	17.8443	1.6182	1.8853e-11	5.0365e-09	Casp4	chr9	+	5308828	5336783	1901	protein_coding	caspase_4_apoptosis-related_cysteine_peptidase	102	114	194	9	19	20	2.8159	3.54722	4.53882	0.319055	0.599406	0.662347		3.63398	0.526936			1.86155	-0.9243			6.86391	4.15739
ENSMUSG00000023041	110056	29179.1	1.6383	5.8521e-21	2.8825e-18	Krt6b	chr15	-	101676034	101680289	2226	protein_coding	keratin_6B	85934	106556	198090	23398	27621	27044	2026	2831.51	3957.86	708.367	744.156	764.863		2938.46	739.129			11.5208	9.52968			16.7479	14.8326
ENSMUSG00000032257	73.5915	5.275	1.6401	3.9184e-11	1.0125e-08	Ankk1	chr9	-	49415222	49427021	2686	protein_coding	ankyrin_repeat_and_kinase_domain_containing_1	68	83	102	8	5	1	1.32863	1.82783	1.68895	0.200719	0.111638	0.0234386		1.61514	0.111932			0.691657	-3.1593			6.20147	2.39917
ENSMUSG00000026984	2372.24	650.069	1.6954	3.0307e-32	2.2747e-29	Il1f6	chr2	+	24215418	24225702	883	protein_coding	interleukin_1_family_member_6	2491	2449	3246	550	548	637	148.051	164.056	163.497	41.9766	37.2194	45.4168		158.535	41.5376			7.30866	5.37635			11.212	9.34445
ENSMUSG00000048699	158.742	25.6955	1.8269	5.0733e-16	2.0504e-13	4732456N10Rik	chr15	-	101552356	101562950	2534	protein_coding	RIKEN_cDNA_4732456N10_gene	162	151	242	18	28	23	3.35512	3.52481	4.24748	0.478708	0.662676	0.571425		3.70914	0.570936			1.89108	-0.808598			7.31054	4.68345
ENSMUSG00000073601	11155.1	2880.53	1.8276	6.0275e-51	5.9379e-48	Serpinb3c	chr1	-	107271201	107278371	1659	protein_coding	serine_(or_cysteine)_peptidase_inhibitor_clade_B_member_3C	12170	11034	15400	2387	2706	2610	384.985	393.415	412.855	96.9641	97.8208	99.0449		397.085	97.9433			8.6333	6.61387			13.4454	11.4921
ENSMUSG00000025059	1076.04	228.521	1.8515	3.5032e-23	1.904e-20	Gyk	chrX	-	85701937	85776819	4340	protein_coding	glycerol_kinase	1051	825	1991	177	205	229	12.709	11.2442	20.4035	2.74845	2.83279	3.32188		14.7856	2.96771			3.88612	1.56935			10.0715	7.83618
ENSMUSG00000026822	189.013	17.0107	1.9435	1.605e-15	6.1704e-13	Lcn2	chr2	-	32384633	32387797	1374	protein_coding	lipocalin_2	258	219	149	24	12	9	9.85445	9.42806	4.82306	1.17714	0.523775	0.412376		8.03519	0.704431			3.00633	-0.505469			7.56234	4.08837
ENSMUSG00000050762	1229.27	251.959	2.041	1.4016e-40	1.1627e-37	Prss27	chr17	+	24038144	24045954	1253	protein_coding	protease_serine_27	1469	1179	1591	197	234	243	61.5276	55.658	56.4732	10.5955	11.1999	12.2094		57.8863	11.3349			5.85515	3.5027			10.2636	7.97705
ENSMUSG00000031089	671.732	104.865	2.1223	2.5993e-26	1.6388e-23	Slc6a14	chrX	+	21714896	21742355	3434	protein_coding	solute_carrier_family_6_(neurotransmitter_transporter)_member_14	560	599	1240	75	103	103	8.5583	10.3179	16.06	1.47186	1.79882	1.88832		11.6454	1.71966			3.54169	0.782126			9.39174	6.71239
ENSMUSG00000027737	1832.48	248.214	2.2191	1.31e-26	8.6037e-24	Slc7a11	chr3	-	50364936	50443613	9227	protein_coding	solute_carrier_family_7_(cationic_amino_acid_transporter_y+_system)_member_11	1454	1297	3970	204	237	223	8.26996	8.31466	19.1361	1.48996	1.54042	1.52154		11.9069	1.5173			3.57373	0.60151			10.8396	7.95544
ENSMUSG00000040026	122.636	0	2.2799	3.8767e-20	1.8517e-17	Saa3	chr7	-	46711998	46715676	531	protein_coding	serum_amyloid_A_3	205	120	82	0	0	0	20.2609	13.3675	6.86819	0	0	0		13.4989	0			3.75477	#NUM!			6.93823	#NUM!
ENSMUSG00000074715	326.844	36.807	2.2969	4.2372e-26	2.4736e-23	Ccl28	chr13	+	119623819	119654354	3735	protein_coding	chemokine_(C-C_motif)_ligand_28	289	281	598	39	31	28	4.06076	4.45021	7.12088	0.703686	0.497761	0.47196		5.21062	0.557802			2.38145	-0.842174			8.35246	5.20191
ENSMUSG00000025481	275.645	32.9663	2.3382	1.5177e-29	1.0873e-26	Urah	chr7	+	140835018	140837971	890	protein_coding	urate_(5-hydroxyiso-)_hydrolase	288	290	371	31	30	27	16.9825	19.274	18.5399	2.34734	2.02153	1.9099		18.2655	2.09293			4.19105	1.06552			8.10667	5.04292
ENSMUSG00000009356	466.849	45.2191	2.3973	2.8096e-27	1.9254e-24	Lpo	chr11	-	87806428	87828289	2926	protein_coding	lactoperoxidase	375	352	974	39	45	37	6.72599	7.11595	14.805	0.898246	0.922334	0.796096		9.54898	0.872225			3.25535	-0.197228			8.86681	5.49886
ENSMUSG00000042677	1018.04	118.094	2.5808	2.7411e-44	2.5414e-41	Zc3h12a	chr4	-	125118423	125127840	2755	protein_coding	zinc_finger_CCCH_type_containing_12A	1072	838	1702	129	93	92	20.4208	17.9923	27.4765	3.15553	2.02447	2.10235		21.9632	2.42745			4.45702	1.27944			9.99157	6.88379
ENSMUSG00000035356	972.339	88.9837	2.872	2.4466e-55	2.5709e-52	Nfkbiz	chr16	-	55811375	55838899	4115	protein_coding	nuclear_factor_of_kappa_light_polypeptide_gene_enhancer_in_B_cells_inhibitor_zeta	1174	734	1535	82	69	86	14.9726	10.5509	16.5906	1.34292	1.00561	1.31573		14.038	1.22142			3.81127	0.288557			9.92532	6.47547
ENSMUSG00000074115	505.997	21.3644	3.1084	1.2834e-43	1.1238e-40	Saa1	chr7	-	46740501	46742980	605	protein_coding	serum_amyloid_A_1	600	637	438	22	20	15	52.047	62.28	32.199	2.4506	1.98255	1.5609		48.842	1.99802			5.61005	0.998568			8.98298	4.41713
ENSMUSG00000050063	189.685	0.776311	3.1724	5.2436e-39	4.1325e-36	Klk6	chr7	+	43824499	43832027	1391	protein_coding	kallikrein_related-peptidase_6	180	154	345	2	0	0	6.79118	6.54875	11.031	0.0968964	0	0		8.12364	0.0322988			3.02213	-4.95238			7.56746	-0.365294
ENSMUSG00000079451	626.314	22.7524	3.41	1.0972e-55	1.2353e-52	Tmprss11g	chr5	-	86485876	86518600	2873	protein_coding	transmembrane_protease_serine_11g	630	455	1173	13	21	27	11.5081	9.36786	18.1587	0.304939	0.438363	0.591652		13.0116	0.444984			3.70172	-1.16817			9.29074	4.50795
ENSMUSG00000059606	1160.69	65.5355	3.5026	3.7819e-88	5.4192e-85	Rnase2b	chr14	+	51162260	51163018	759	protein_coding	ribonuclease_RNase_A_family_2B_(liver_eosinophil-derived_neurotoxin)	1196	1209	1601	43	70	63	82.6969	94.2214	93.8151	3.81796	5.53103	5.22561		90.2444	4.8582			6.49577	2.28042			10.1808	6.0342
ENSMUSG00000039775	1290.5	67.2556	3.5207	2.6173e-81	3.4378e-78	Defb3	chr8	+	19293360	19295291	275	protein_coding	defensin_beta_3	1656	1341	1376	57	67	56	316.029	288.444	222.54	13.9684	14.6114	12.8202		275.671	13.8			8.1068	3.7866			10.3337	6.07158
ENSMUSG00000027925	496.832	15.1368	3.5607	2.8598e-61	3.4674e-58	Sprr2j-ps	chr3	+	92418087	92419396	673	protein_coding	small_proline-rich_protein_2J_pseudogene	554	458	720	11	24	6	43.201	40.2546	47.5818	1.10149	2.13868	0.561273		43.6791	1.26715			5.44887	0.341587			8.95662	3.91999
ENSMUSG00000046259	1144.35	26.0074	4.264	6.0035e-105	1.0514e-101	Sprr2h	chr3	+	92385685	92387324	752	protein_coding	small_proline-rich_protein_2H	1209	1254	1450	22	34	14	84.3739	98.6381	85.7577	1.97156	2.71151	1.17206		89.5899	1.95171			6.48526	0.964737			10.1603	4.70085
ENSMUSG00000055030	485.245	0	4.5779	3.3535e-90	5.2858e-87	Sprr2e	chr3	+	92352143	92353449	647	protein_coding	small_proline-rich_protein_2E	461	526	688	0	0	0	37.3935	48.0891	47.2941	0	0	0		44.2589	0			5.4679	#NUM!			8.92257	#NUM!
ENSMUSG00000050635	776.051	1.88161	5.0487	1.5123e-120	2.9796e-117	Sprr2f	chr3	+	92365187	92366442	609	protein_coding	small_proline-rich_protein_2F	962	743	963	3	2	0	82.9005	72.1666	70.3286	0.331978	0.196953	0		75.1319	0.17631			6.23135	-2.50381			9.60001	0.911965
ENSMUSG00000028186	1165.27	5.34833	5.1138	1.8642e-127	4.1977e-124	Uox	chr3	+	146597077	146632305	2737	protein_coding	urate_oxidase	1032	1123	1952	8	1	5	19.7881	24.27	31.7196	0.196979	0.0219117	0.115009		25.2592	0.1113			4.65874	-3.16747			10.1865	2.41909
ENSMUSG00000050092	9479.2	75.7613	5.2893	1.0198e-147	2.6791e-144	Sprr2b	chr3	+	92316705	92318085	699	protein_coding	small_proline-rich_protein_2B	11912	11434	8097	53	94	57	894.349	967.578	515.193	5.1098	8.06493	5.13376		792.373	6.10283			9.63004	2.60948			13.2105	6.24339
ENSMUSG00000042157	3385.57	31.1876	5.6414	4.2605e-229	1.3431e-225	Sprr2i	chr3	+	92407991	92409271	617	protein_coding	small_proline-rich_protein_2I	3800	3563	4226	29	23	31	323.22	341.582	304.626	3.16751	2.23559	3.16311		323.143	2.8554			8.33603	1.51369			11.7252	4.9629
ENSMUSG00000064246	6851.23	13.4215	7.1709	0	0	Chil1	chr1	+	134182176	134190181	1839	protein_coding	chitinase-like_1	7790	6766	9079	13	16	7	222.308	217.628	219.573	0.476394	0.521781	0.239637		219.836	0.412604			7.78029	-1.27717			12.7421	3.74647
ENSMUSG00000042212	7742.11	4.12178	7.317	1.8853e-293	7.429e-290	Sprr2d	chr3	+	92339140	92340873	681	protein_coding	small_proline-rich_protein_2D	10015	8006	8212	6	5	0	771.798	695.398	536.321	0.593757	0.440324	0		667.839	0.344694			9.38336	-1.53661			12.9185	2.04327
ENSMUSG00000056054	7421.66	7.79498	7.4156	0	0	S100a8	chr3	+	90669071	90670034	392	protein_coding	S100_calcium_binding_protein_A8_(calgranulin_A)	8864	6128	11066	4	9	8	1186.71	924.693	1255.53	0.687668	1.37691	1.28482		1122.31	1.11647			10.1323	0.15894			12.8575	2.96254
ENSMUSG00000056071	11474.8	9.35177	7.8036	0	0	S100a9	chr3	-	90692632	90695721	519	protein_coding	S100_calcium_binding_protein_A9_(calgranulin_B)	13188	9280	18043	10	10	5	1333.56	1057.66	1546.2	1.29849	1.15553	0.606514		1312.47	1.02018			10.3581	0.0288208			13.4862	3.22524

## Sheet: Day 11
Gene_ID	Day_11	Sham	log2FoldChange	pvalue	padj	GeneName	Chrom	Strand	Start	End	GeneLength	GeneType	GeneDescription	D11_1_readcount	D11_2_readcount	D11_3_readcount	Sham_1_readcount	Sham_2_readcount	Sham_3_readcount	D11_1_fpkm	D11_2_fpkm	D11_3_fpkm	Sham_1_fpkm	Sham_2_fpkm	Sham_3_fpkm		Average D5 fpkm	Average Sham fpkm			log2 Average D5	log2 Average Sham
ENSMUSG00000045109	36.2883	436.026	-2.9024	1.685e-46	1.2867e-43	Krtap4-7	chr11	-	99643106	99644089	984	protein_coding	keratin_associated_protein_4-7	42	47	34	475	376	320	2.40409	2.41184	1.79252	32.5314	22.9162	20.4735		2.20282	25.3071			1.13935	4.66147
ENSMUSG00000075566	20.7211	341.067	-2.7694	4.6339e-31	2.1445e-28	Krtap4-6	chr11	-	99665043	99665960	918	protein_coding	keratin_associated_protein_4-6	36	18	14	388	329	200	2.2088	0.990092	0.791163	28.4835	21.4933	13.7159		1.33002	21.2309			0.411447	4.4081
ENSMUSG00000090225	6.35812	172.34	-2.747	1.5884e-27	5.7757e-25	Gm11559	chr11	+	99864476	99865571	1096	protein_coding	predicted_gene_11559	12	8	1	170	184	111	0.616691	0.368574	0.0473337	10.4531	10.0683	6.37603		0.3442	8.9658			-1.53868	3.16443
ENSMUSG00000029368	0.294635	89.9346	-2.5586	1.6336e-22	4.6201e-20	Alb	chr5	+	90460889	90476603	2043	protein_coding	albumin	0	0	1	108	73	60	0	0	0.0253929	3.56254	2.14291	1.84893		0.0084643	2.51813			-6.88439	1.33235
ENSMUSG00000069718	59.7968	536.77	-2.5484	5.801e-35	3.0549e-32	Gm11563	chr11	-	99657949	99658960	1012	protein_coding	predicted_gene_11563	91	55	52	547	490	407	5.06475	2.74428	2.66565	36.426	29.0379	25.3193		3.49156	30.2611			1.80387	4.91939
ENSMUSG00000078260	8.6795	159.793	-2.4146	2.8846e-21	7.5955e-19	Gm11569	chr11	-	99798064	99798932	869	protein_coding	predicted_gene_11569	18	6	4	170	154	106	1.16668	0.34864	0.238793	13.1836	10.628	7.67934		0.584703	10.497			-0.774225	3.3919
ENSMUSG00000078262	59.2022	484.075	-2.393	1.6866e-29	7.1548e-27	Krtap4-9	chr11	+	99785200	99786258	1059	protein_coding	keratin_associated_protein_4-9	80	73	46	550	433	317	4.25492	3.48075	2.25342	35.0003	24.5212	18.8452		3.3297	26.1222			1.73539	4.70721
ENSMUSG00000059845	21.5342	231.252	-2.3128	1.2703e-21	3.4035e-19	Gm11567	chr11	+	99879187	99880229	1043	protein_coding	predicted_gene_11567	32	26	14	252	243	128	1.72808	1.25874	0.696345	16.2825	13.9724	7.72616		1.22772	12.6604			0.295981	3.66225
ENSMUSG00000046474	55.8524	487.657	-2.2643	2.1198e-22	5.8862e-20	Krtap4-16	chr11	-	99850655	99851608	954	protein_coding	keratin_associated_protein_4-16	100	49	34	498	471	344	5.90403	2.59354	1.84889	35.1792	29.6089	22.7012		3.44882	29.1631			1.7861	4.86607
ENSMUSG00000058725	101	583.348	-2.1357	2.8624e-29	1.1815e-26	Gm11937	chr11	-	99609794	99610189	396	protein_coding	predicted_gene_11937	139	102	96	576	557	438	19.7705	13.0062	12.5764	98.0239	84.3548	69.6333		15.1177	84.004			3.91817	6.39239
ENSMUSG00000057674	58.8277	432.284	-2.1242	1.9137e-20	4.9535e-18	Gm11938	chr11	-	99602646	99603308	663	protein_coding	predicted_gene_11938	100	48	45	449	425	290	8.4954	3.65572	3.52111	45.6392	38.4437	27.5374		5.22408	37.2067			2.38518	5.21749
ENSMUSG00000078257	19.5791	186.623	-2.1133	1.1952e-17	2.7657e-15	2300003K06Rik	chr11	-	99836802	99838066	1265	protein_coding	RIKEN_cDNA_2300003K06_gene	29	29	8	204	157	140	1.29123	1.15759	0.32808	10.8679	7.44319	6.96748		0.925633	8.42618			-0.111488	3.07488
ENSMUSG00000044649	45.0473	370.076	-2.0988	2.4481e-18	5.9344e-16	Krtap4-2	chr11	-	99634111	99635084	974	protein_coding	keratin_associated_protein_4-2	71	63	17	369	364	264	4.10579	3.26608	0.905463	25.5313	22.4126	17.0641		2.75911	21.6693			1.4642	4.43758
ENSMUSG00000048294	9.84049	111.561	-2.0973	1.2566e-16	2.6653e-14	Krtap4-13	chr11	-	99809078	99809892	815	protein_coding	keratin_associated_protein_4-13	13	11	9	123	106	71	0.898427	0.681523	0.572883	10.1707	7.80006	5.48452		0.717611	7.81844			-0.478726	2.96688
ENSMUSG00000089724	57.3085	340.441	-1.9481	2.2308e-18	5.4949e-16	Krtap4-8	chr11	-	99779722	99780704	983	protein_coding	keratin_associated_protein_4-8	53	97	48	368	352	197	3.03682	4.98269	2.53319	25.2289	21.4753	12.6168		3.51757	19.7737			1.81458	4.30551
ENSMUSG00000062278	52.3241	340.198	-1.9453	9.99e-17	2.1488e-14	Gm11562	chr11	-	99619619	99620435	817	protein_coding	predicted_gene_11562	89	36	46	366	298	250	6.13572	2.22498	2.9209	30.1901	21.8748	19.2644		3.76053	23.7764			1.91094	4.57146
ENSMUSG00000019761	2484.39	11235.7	-1.924	2.5465e-30	1.1438e-27	Krt10	chr11	-	99385254	99389364	2094	protein_coding	keratin_10	3423	2081	2743	10204	9914	10133	92.072	50.1812	67.9563	328.397	283.937	304.649		70.0698	305.661			6.13072	8.25579
ENSMUSG00000069717	35.3689	277.715	-1.915	1.522e-14	2.5827e-12	Gm11568	chr11	+	99857917	99859061	1145	protein_coding	predicted_gene_11568	63	42	12	278	270	200	3.09908	1.85221	0.543696	16.3623	14.1419	10.9967		1.83166	13.8336			0.873152	3.79011
ENSMUSG00000046748	84.9689	387.804	-1.8587	4.0278e-23	1.2061e-20	2310005G13Rik	chr16	-	57036967	57071346	3067	protein_coding	transmembrane_protein_45A2	89	89	109	287	359	401	1.63446	1.46528	1.84371	6.30628	7.01989	8.2313		1.64782	7.18582			0.720557	2.84515
ENSMUSG00000034159	233.231	997.399	-1.8486	1.0263e-27	3.8228e-25	2310007B03Rik	chr1	-	93151349	93160948	2299	protein_coding	RIKEN_cDNA_2310007B03_gene	233	213	340	892	928	868	5.7084	4.67828	7.67221	26.1475	24.208	23.7694		6.01963	24.7083			2.58967	4.62692
ENSMUSG00000060756	69.275	409.037	-1.8354	6.3677e-15	1.1178e-12	Krtap2-4	chr11	-	99614019	99614846	828	protein_coding	keratin_associated_protein_2-4	118	54	55	425	438	240	8.02692	3.29313	3.44598	34.591	31.7244	18.2481		4.92201	28.1879			2.29925	4.817
ENSMUSG00000078131	139.888	650.837	-1.8066	6.7089e-19	1.6796e-16	Krtap1-3	chr11	-	99590461	99591339	879	protein_coding	keratin_associated_protein_1-3	185	186	101	654	680	421	11.8544	10.6849	5.96092	50.1411	46.3949	30.153		9.50007	42.2297			3.24794	5.40018
ENSMUSG00000035592	134.382	566.617	-1.8002	4.3975e-24	1.3706e-21	Krt33a	chr11	-	100011195	100016212	1683	protein_coding	keratin_33A	146	158	151	558	586	384	4.88614	4.74044	4.65451	22.3437	20.8816	14.3643		4.76036	19.1965			2.25107	4.26277
ENSMUSG00000047253	2.23001	61.4586	-1.7992	6.3005e-12	8.8277e-10	Krtap1-5	chr11	-	99579976	99581016	1041	protein_coding	keratin_associated_protein_1-5	5	0	2	70	54	41	0.270531	0	0.099669	4.53161	3.11095	2.47954		0.1234	3.37403			-3.01859	1.75447
ENSMUSG00000049404	32.8484	185.986	-1.7603	1.426e-13	2.3168e-11	Rarres1	chr3	-	67478886	67515523	1411	protein_coding	retinoic_acid_receptor_responder_(tazarotene_induced)_1	40	21	48	163	143	194	1.59673	0.751516	1.7648	7.78512	6.07798	8.65591		1.37101	7.50634			0.455242	2.90811
ENSMUSG00000049809	169.098	699.287	-1.5891	3.56e-13	5.6634e-11	Krtap9-3	chr11	-	99597347	99598105	759	protein_coding	keratin_associated_protein_9-3	271	162	126	696	756	435	20.1106	10.7775	8.61211	61.7977	59.7351	36.0816		13.1667	52.5381			3.71883	5.71529
ENSMUSG00000075567	134.38	500.735	-1.5728	1.8053e-15	3.3622e-13	Krtap1-4	chr11	-	99583062	99583654	593	protein_coding	keratin_associated_protein_1-4	164	128	158	522	509	318	15.5771	10.8994	13.8224	59.3227	51.477	33.7606		13.4329	48.1868			3.7477	5.59056
ENSMUSG00000078657	798.527	2511.9	-1.5221	1.0517e-26	3.7353e-24	Crnn	chr3	+	93144787	93149471	1628	protein_coding	cornulin	928	798	957	2123	2167	2476	32.1063	24.7511	30.4957	87.8821	79.8278	95.749		29.1177	87.8196			4.86382	6.45647
ENSMUSG00000063251	78.7943	691.703	-1.4822	1.6213e-08	1.3312e-06	Krtap4-1	chr11	-	99627224	99628238	1015	protein_coding	keratin_associated_protein_4-1	139	65	54	742	663	456	7.7134	3.23365	2.76	49.2655	39.174	28.2837		4.56902	38.9077			2.19188	5.28198
ENSMUSG00000005547	53.988	191.866	-1.4603	3.4263e-12	4.9835e-10	Cyp2a5	chr7	+	26835305	26843548	2013	protein_coding	cytochrome_P450_family_2_subfamily_a_polypeptide_5	53	59	71	161	169	187	1.48296	1.47997	1.82976	5.38998	5.03492	5.84838		1.59757	5.42443			0.675875	2.43947
ENSMUSG00000003545	44.3319	161.623	-1.4421	4.0832e-11	5.1536e-09	Fosb	chr7	-	19302721	19310045	3751	protein_coding	FBJ_osteosarcoma_oncogene_B	40	62	50	125	168	144	0.600634	0.834623	0.691518	2.24578	2.68604	2.41687		0.708925	2.44956			-0.496295	1.29252
ENSMUSG00000048013	203.702	636.662	-1.4389	1.3518e-16	2.8281e-14	Krt35	chr11	-	100092193	100096241	2394	protein_coding	keratin_35	260	216	207	630	596	488	6.11711	4.55591	4.48567	17.7346	14.9304	12.8332		5.0529	15.1661			2.33711	3.92277
ENSMUSG00000041567	105.089	370.523	-1.4171	6.8102e-11	8.2569e-09	Serpina12	chr12	-	104028769	104044443	3690	protein_coding	serine_(or_cysteine)_peptidase_inhibitor_clade_A_(alpha-1_antiproteinase_antitrypsin)_member_12	96	84	174	249	384	370	1.46535	1.14947	2.44627	4.54755	6.24101	6.31267		1.68703	5.70041			0.754486	2.51107
ENSMUSG00000067614	745.858	2172.03	-1.3648	3.9466e-16	8.0363e-14	Krt86	chr15	+	101473478	101479983	1960	protein_coding	keratin_86	1012	791	691	2105	2147	1602	29.0818	20.3782	18.2895	72.377	65.694	51.457		22.5832	63.176			4.49718	5.98131
ENSMUSG00000064165	86.3063	275.954	-1.3569	4.6208e-11	5.7843e-09	Krt39	chr11	-	99514114	99521338	1633	protein_coding	keratin_39	111	109	71	264	276	204	3.82855	3.37044	2.25555	10.8949	10.1361	7.8647		3.15151	9.63191			1.65604	3.26782
ENSMUSG00000069721	149.732	445.603	-1.3399	7.466e-13	1.1635e-10	Krtap3-2	chr11	-	99555823	99556853	1031	protein_coding	keratin_associated_protein_3-2	181	167	156	447	452	302	9.8882	8.17906	7.84958	29.2182	26.2924	18.4411		8.63895	24.6506			3.11086	4.62355
ENSMUSG00000040170	1386.36	3795.34	-1.3118	3.2247e-17	7.1373e-15	Fmo2	chr1	-	162874317	162898726	4066	protein_coding	flavin_containing_monooxygenase_2	1461	1506	1720	2671	3173	4392	20.2386	18.7027	21.9453	44.2702	46.8007	68.0038		20.2955	53.0249			4.34309	5.7286
ENSMUSG00000029236	78.4667	278.212	-1.2921	5.8051e-08	4.5581e-06	Nmu	chr5	-	76333495	76363788	828	protein_coding	neuromedin_U	83	42	136	253	222	273	5.64605	2.56132	8.52097	20.5918	16.0795	20.7573		5.57612	19.1429			2.47926	4.25874
ENSMUSG00000074486	13.2499	66.2198	-1.2839	7.8385e-07	4.9672e-05	Bglap2	chr3	-	88377736	88378699	471	protein_coding	bone_gamma-carboxyglutamate_protein_2	17	20	8	57	72	50	2.03294	2.14415	0.88115	8.15565	9.16772	6.68324		1.68608	8.00221			0.753673	3.0004
ENSMUSG00000027015	53.3915	208.051	-1.2814	2.6272e-07	1.7992e-05	Cybrd1	chr2	+	71117923	71142926	5339	protein_coding	cytochrome_b_reductase_1	40	34	106	232	189	138	0.421985	0.321562	1.02997	2.92842	2.12301	1.62726		0.591174	2.22623			-0.758345	1.1546
ENSMUSG00000043485	790.282	2126.42	-1.2736	6.1493e-15	1.092e-12	Krt34	chr11	-	100037347	100041554	1609	protein_coding	keratin_34	994	803	851	2094	2169	1470	34.7959	25.2003	27.4381	87.7052	80.845	57.5174		29.1447	75.3559			4.86516	6.23565
ENSMUSG00000047564	653.463	1767.87	-1.2729	2.3309e-14	3.9118e-12	Krtap3-1	chr11	-	99566027	99566630	604	protein_coding	keratin_associated_protein_3-1	861	673	652	1753	1738	1272	80.2904	56.2631	56.0004	195.591	172.569	132.583		64.1846	166.914			6.00416	7.38297
ENSMUSG00000056350	529.804	1336.35	-1.2156	6.0179e-16	1.1936e-13	Krtap13-1	chr16	+	88728862	88729609	748	protein_coding	keratin_associated_protein_13-1	642	569	570	1246	1337	1021	48.3427	38.4111	39.5325	112.259	107.196	85.9334		42.0954	101.796			5.39559	6.66954
ENSMUSG00000028128	256.054	672.91	-1.2047	2.2415e-11	2.901e-09	F3	chr3	+	121723537	121735052	1876	protein_coding	coagulation_factor_III	265	225	371	640	598	573	7.95628	6.05613	10.2594	22.9907	19.1169	19.2291		8.0906	20.4456			3.01625	4.35372
ENSMUSG00000043419	135.651	346.441	-1.181	1.5563e-11	2.085e-09	Chd3os	chr11	+	69340461	69342641	2081	processed_transcript	chromodomain_helicase_DNA_binding_protein_3_opposite_strand	153	163	143	271	324	340	4.14111	3.95513	3.56488	8.77611	9.33733	10.286		3.88704	9.46647			1.95867	3.24283
ENSMUSG00000015443	11.8132	67.7656	-1.1749	7.5071e-06	0.00038864	Gzmn	chr14	-	56165797	56174596	953	protein_coding	granzyme_N	21	3	14	62	50	70	1.24115	0.158955	0.762107	4.38433	3.14649	4.62427		0.720737	4.0517			-0.472456	2.01853
ENSMUSG00000048830	802.52	2027.24	-1.1696	1.7043e-11	2.2492e-09	2310057N15Rik	chr16	-	88773179	88774206	1028	protein_coding	RIKEN_cDNA_2310057N15_gene	1067	984	648	1939	2080	1449	58.4613	48.3334	32.7011	127.113	121.345	88.7387		46.4986	112.399			5.53912	6.81248
ENSMUSG00000017697	7366.81	24158.8	-1.1638	1.9298e-06	0.00011206	Ada	chr2	-	163726584	163750239	1688	protein_coding	adenosine_deaminase	8207	4975	11376	18874	23279	23080	273.848	148.822	349.621	753.523	827.069	860.798		257.43	813.797			8.00804	9.66852
ENSMUSG00000026085	293.766	1236.01	-1.1562	8.7977e-06	0.00044936	Lyg1	chr1	-	37946736	37957759	800	protein_coding	lysozyme_G-like_1	389	165	415	1047	1084	1199	27.3878	10.4145	26.9116	88.1986	81.2623	94.3555		21.5713	87.9388			4.43104	6.45843
ENSMUSG00000049593	345.361	895.906	-1.1548	2.1544e-09	2.1227e-07	Lce1h	chr3	-	92763215	92765065	706	protein_coding	late_cornified_envelope_1H	437	250	460	773	780	860	34.8637	17.8806	33.8013	73.787	66.2582	76.6888		28.8485	72.2446			4.85043	6.17482
ENSMUSG00000033578	24.5368	83.6907	-1.1475	4.2484e-06	0.00023008	Tmem35	chrX	+	134295225	134305969	1918	protein_coding	transmembrane_protein_35	23	34	27	62	101	64	0.675424	0.895109	0.730291	2.17845	3.15808	2.10073		0.766941	2.47908			-0.382812	1.30981
ENSMUSG00000068078	1102.46	2645.03	-1.1458	5.6788e-14	9.3254e-12	2310034C09Rik	chr16	+	88758847	88759792	946	protein_coding	RIKEN_cDNA_2310034C09_gene	1425	1134	1132	2479	2580	2071	84.844	60.5296	62.0778	176.6	163.561	137.825		69.1504	159.328			6.11167	7.31586
ENSMUSG00000032690	19.4115	93.9052	-1.1442	1.2823e-05	0.00061007	Oas2	chr5	-	120730333	120749853	3961	protein_coding	2'-5'_oligoadenylate_synthetase_2	24	29	13	139	81	31	0.341274	0.369691	0.170263	2.36491	1.22639	0.492714		0.293743	1.36134			-1.76738	0.445027
ENSMUSG00000019102	6263.87	15522.8	-1.1353	1.8484e-10	2.1225e-08	Aldh3a1	chr11	+	61207537	61218421	1729	protein_coding	aldehyde_dehydrogenase_family_3_subfamily_A1	6675	4681	9604	13309	14605	13946	217.447	136.707	288.163	518.747	506.59	507.8		214.105	511.045			7.74218	8.99731
ENSMUSG00000087075	3.04689	38.0015	-1.13	7.8278e-06	0.00040251	A230065H16Rik	chr12	+	111406809	111412077	657	protein_coding	RIKEN_cDNA_A230065H16_gene	3	0	7	21	39	43	0.257189	0	0.55273	2.15406	3.55999	4.12042		0.269973	3.27816			-1.88911	1.71289
ENSMUSG00000024512	584.124	1349.62	-1.0932	1.6151e-12	2.3948e-10	Dynap	chr18	-	70240429	70244584	1227	protein_coding	dynactin_associated_protein	685	554	720	1163	1375	1106	31.4444	22.7987	30.4417	63.8763	67.206	56.7477		28.2283	62.61			4.81907	5.96832
ENSMUSG00000068888	482.42	1121.77	-1.0599	2.017e-09	2.0003e-07	Lce1i	chr3	-	92777210	92778899	731	protein_coding	late_cornified_envelope_1I	627	397	581	1035	1018	968	48.3112	27.4232	41.2325	95.4174	83.518	83.3673		38.989	87.4343			5.28499	6.45013
ENSMUSG00000009047	847.159	1876.46	-1.0447	3.3324e-12	4.8935e-10	Gm5965	chr16	+	88777896	88778528	588	protein_coding	predicted_gene_5965	1024	1092	750	1746	1838	1475	98.0889	93.7758	66.1705	200.111	187.464	157.926		86.0118	181.834			6.42646	7.50648
ENSMUSG00000046676	206.279	516.011	-1.0404	1.3624e-06	8.0961e-05	Lce1l	chr3	-	92849949	92851286	670	protein_coding	late_cornified_envelope_1L	268	126	288	476	476	438	22.5298	9.49602	22.2997	47.8781	42.6071	41.1564		18.1085	43.8805			4.17859	5.45551
ENSMUSG00000009075	25.1452	81.7393	-1.0313	5.6027e-05	0.0021023	Cabp7	chr11	-	4736892	4746778	2628	protein_coding	calcium_binding_protein_7	37	19	27	92	61	66	0.793001	0.365068	0.53299	2.35921	1.39205	1.58109		0.563686	1.77745			-0.827036	0.82981
ENSMUSG00000078258	25.5695	353.025	-1.0277	2.8959e-05	0.0012285	Gm11564	chr11	-	99814976	99815666	691	protein_coding	predicted_gene_11564	55	15	12	412	300	235	4.48314	1.09612	0.900915	40.1813	26.0371	21.4105		2.16006	29.2097			1.11107	4.86837
ENSMUSG00000028773	3416.43	7475.15	-1.0274	8.9725e-12	1.2457e-09	Fabp3	chr4	+	130308595	130315463	823	protein_coding	fatty_acid_binding_protein_3_muscle_and_heart	3942	4064	3540	7220	8046	4911	269.783	249.344	223.143	591.211	586.314	375.671		247.423	517.732			7.95084	9.01606
ENSMUSG00000052316	611.324	1332.43	-1.0143	9.3297e-11	1.096e-08	Lrrc15	chr16	-	30269302	30283256	5310	protein_coding	leucine_rich_repeat_containing_15	797	650	601	1182	1324	1089	8.45398	6.18108	5.87166	15.0013	14.9535	12.9113		6.83557	14.2887			2.77306	3.8368
ENSMUSG00000028386	178.7	394.106	-0.99994	6.1592e-09	5.5331e-07	Slc46a2	chr4	-	59905126	59915056	2833	protein_coding	solute_carrier_family_46_member_2	153	223	235	319	362	382	3.04188	3.9747	4.3033	7.58838	7.66323	8.48896		3.77329	7.91352			1.91582	2.98432
ENSMUSG00000056270	199.2	436.094	-0.99704	4.782e-09	4.3731e-07	Prr9	chr3	-	92122204	92123947	1183	protein_coding	proline_rich_9	227	201	242	403	409	363	10.8078	8.5794	10.6123	22.9575	20.7343	19.3179		9.99986	21.0032			3.32191	4.39254
ENSMUSG00000039269	1010.7	2211.48	-0.99699	3.8255e-09	3.6064e-07	2300002M23Rik	chr17	+	35567450	35568952	1446	protein_coding	RIKEN_cDNA_2300002M23_gene	1115	830	1440	1914	2012	2034	43.4314	28.9838	51.6624	89.2028	83.4468	88.5565		41.3592	87.0687			5.37014	6.44408
ENSMUSG00000078668	41.0464	353.003	-0.99064	8.0089e-05	0.0028445	Gm11595	chr11	-	99771714	99772913	1200	protein_coding	predicted_gene_11595	85	24	23	367	358	226	3.98965	1.00989	0.994323	20.6106	17.8917	11.8567		1.99796	16.7863			0.998525	4.06921
ENSMUSG00000064363	64472.7	135715	-0.98384	1.3265e-11	1.8087e-09	mt-Nd4	chrMT	+	10167	11544	1378	protein_coding	mitochondrially_encoded_NADH_dehydrogenase_4	79845	59594	76151	113623	123328	128924	3263.59	2183.73	2866.86	5556.76	5367.38	5890.1		2771.4	5604.75			11.4364	12.4524
ENSMUSG00000064345	54175.4	115243	-0.96588	6.1352e-09	5.5331e-07	mt-Nd2	chrMT	+	3914	4951	1038	protein_coding	mitochondrially_encoded_NADH_dehydrogenase_2	74759	45717	59381	94320	111638	105106	4056.61	2223.96	2967.77	6123.66	6450.07	6374.82		3082.78	6316.19			11.59	12.6248
ENSMUSG00000028996	26.3449	90.4451	-0.95835	0.00024529	0.0071763	Rbp7	chr4	-	149449687	149454978	619	protein_coding	retinol_binding_protein_7_cellular	29	9	49	90	74	79	2.63879	0.734172	4.10664	9.79843	7.16953	8.03479		2.4932	8.33425			1.318	3.05905
ENSMUSG00000039628	23.894	79.8039	-0.95193	0.00026323	0.0075423	Hs3st6	chr17	+	24753003	24758683	1219	protein_coding	heparan_sulfate_(glucosamine)_3-O-sulfotransferase_6	20	12	48	76	76	63	0.92411	0.497076	2.04276	4.2016	3.73904	3.25368		1.15465	3.73144			0.207456	1.89973
ENSMUSG00000048981	626.26	1335.79	-0.95071	7.8103e-08	5.847e-06	Krt31	chr11	-	100046646	100050551	1581	protein_coding	keratin_31	768	538	785	1328	1318	953	27.3607	17.1829	25.7584	56.6071	49.9958	37.9489		23.434	48.1839			4.55053	5.59048
ENSMUSG00000058368	0.294635	23.4903	-0.94731	4.2307e-05	0.0016441	Krtap21-1	chr16	-	89403027	89403774	748	protein_coding	keratin_associated_protein_21-1	0	0	1	32	23	8	0	0	0.0693552	2.88306	1.84406	0.673327		0.0231184	1.80015			-5.43481	0.848117
ENSMUSG00000004038	1.64074	29.523	-0.94351	7.8924e-05	0.0028096	Gstm3	chr3	-	107963696	107969283	1311	protein_coding	glutathione_S-transferase_mu_3	5	0	0	28	16	35	0.214815	0	0	1.43933	0.731926	1.68075		0.071605	1.284			-3.8038	0.360647
ENSMUSG00000083863	19.4418	60.5661	-0.94014	0.00028277	0.0079324	Gm13341	chr2	-	22587291	22587962	672	pseudogene	predicted_gene_13341	18	21	27	68	39	55	1.50869	1.57796	2.08437	6.81937	3.48053	5.15266		1.72367	5.15085			0.785487	2.36481
ENSMUSG00000033765	9588.43	19531.4	-0.93198	8.1326e-10	8.507e-08	Calm4	chr13	+	3837757	3838671	915	protein_coding	calmodulin_4	10035	8639	13576	16146	19442	17149	617.723	476.747	769.718	1189.18	1274.29	1179.93		621.396	1214.47			9.27937	10.2461
ENSMUSG00000078130	26.0088	308.223	-0.92892	0.00012724	0.0042522	Gm11555	chr11	-	99649599	99650236	638	protein_coding	predicted_gene_11555	44	38	5	323	284	222	3.88445	3.00752	0.406565	34.1182	26.6961	21.9064		2.43284	27.5736			1.28264	4.78521
ENSMUSG00000039217	150.74	322.863	-0.92141	2.0147e-06	0.00011611	Il18	chr9	+	50575273	50581837	702	protein_coding	interleukin_18	165	134	207	257	297	317	13.2387	9.63859	15.2973	24.6718	25.3728	28.4289		12.7248	26.1579			3.66958	4.70917
ENSMUSG00000050224	1130	3517.5	-0.91505	0.0004389	0.011212	Krtap13	chr16	-	88750747	88751628	882	protein_coding	keratin_associated_protein_13	1836	821	1050	3356	3544	2585	117.247	47.0024	61.7592	256.424	240.977	184.514		75.3362	227.305			6.23527	7.82848
ENSMUSG00000101249	610.884	1280.32	-0.91361	7.8198e-07	4.9672e-05	RP23-8J15.1	chr1	-	24615706	24616197	492	pseudogene	predicted_gene_29216	843	474	707	1043	1263	1151	96.5072	48.6473	74.5478	142.864	153.953	147.281		73.2341	148.033			6.19444	7.20977
ENSMUSG00000040483	23.1344	69.1024	-0.90192	0.00050398	0.012434	Xaf1	chr11	+	72301629	72313733	2597	protein_coding	XIAP_associated_factor_1	27	26	25	91	58	36	0.585584	0.50553	0.4994	2.36143	1.33939	0.872707		0.530171	1.52451			-0.915469	0.608342
ENSMUSG00000028037	26.8209	76.9977	-0.89826	0.00048412	0.012054	Ifi44	chr3	-	151730922	151749947	4064	protein_coding	interferon-induced_protein_44	26	40	26	102	62	42	0.360344	0.496995	0.331895	1.69142	0.91493	0.650629		0.396411	1.08566			-1.33493	0.118572
ENSMUSG00000068890	1339.13	2718.34	-0.89639	1.9659e-07	1.3899e-05	Lce1a2	chr3	-	92668613	92687210	715	protein_coding	late_cornified_envelope_1A2	1586	1053	1829	2359	2634	2340	124.938	74.3649	132.705	222.345	220.933	206.038		110.669	216.438			6.79011	7.75781
ENSMUSG00000064358	762.495	1596.41	-0.89353	3.949e-06	0.00021616	mt-Co3	chrMT	+	8607	9390	784	protein_coding	mitochondrially_encoded_cytochrome_c_oxidase_III	1071	549	900	1379	1688	1246	76.9433	35.3592	59.5535	118.537	129.124	100.055		57.2853	115.905			5.84009	6.8568
ENSMUSG00000075402	21628.9	42170.2	-0.8926	6.9478e-11	8.2896e-09	Krt76	chr15	-	101884351	101892920	2312	protein_coding	keratin_76	24767	21537	26402	34057	36641	42954	603.369	470.374	592.42	992.712	950.45	1169.64		555.387	1037.6			9.11735	10.019
ENSMUSG00000028341	189.969	388.653	-0.89024	9.3977e-07	5.8342e-05	Nr4a3	chr4	+	48045153	48086447	5720	protein_coding	nuclear_receptor_subfamily_4_group_A_member_3	211	196	233	336	299	410	2.0777	1.73024	2.1132	3.95866	3.13491	4.51259		1.97371	3.86872			0.980913	1.95186
ENSMUSG00000055095	2.6609	22.6491	-0.88303	0.00034037	0.0092823	Spink6	chr18	+	44071393	44083610	587	protein_coding	serine_peptidase_inhibitor_Kazal_type_6	2	2	5	20	20	21	0.191906	0.172043	0.441888	2.29613	2.04335	2.25226		0.268613	2.19725			-1.8964	1.1357
ENSMUSG00000029561	82.721	213.001	-0.87994	0.00044882	0.011416	Oasl2	chr5	+	114896936	114912234	3123	protein_coding	2'-5'_oligoadenylate_synthetase-like_2	99	107	74	325	161	82	1.7855	1.73005	1.22925	7.0132	3.09175	1.65303		1.5816	3.91932			0.661384	1.9706
ENSMUSG00000026701	2059.55	3979.64	-0.87219	1.5424e-09	1.5704e-07	Prdx6	chr1	-	161240112	161251219	2387	protein_coding	peroxiredoxin_6	2205	1942	2783	3441	3725	3564	52.0299	41.0811	60.4841	97.1487	93.5888	93.999		51.1984	94.9122			5.67803	6.56852
ENSMUSG00000049128	31.7164	79.3552	-0.8714	0.00044924	0.011416	Ivl	chr3	-	92570912	92573715	1892	protein_coding	involucrin	34	43	31	56	66	92	1.01217	1.14761	0.850005	1.99467	2.09205	3.06129		1.00326	2.38267			0.00469778	1.25258
ENSMUSG00000071324	30.027	76.779	-0.86849	0.0005426	0.013174	Armc2	chr10	-	41914990	42018442	5194	protein_coding	armadillo_repeat_containing_2	31	47	25	61	90	57	0.336168	0.456921	0.2497	0.791467	1.03918	0.690893		0.347597	0.840513			-1.52451	-0.250658
ENSMUSG00000020388	170.145	338.94	-0.86662	9.3063e-07	5.8061e-05	Pdlim4	chr11	-	54054928	54069014	1370	protein_coding	PDZ_and_LIM_domain_4	198	194	182	286	360	270	8.14033	7.15034	6.89178	14.0686	15.7591	12.4074		7.39415	14.0784			2.88638	3.81541
ENSMUSG00000020684	57.8187	130.027	-0.85879	0.00022138	0.0066139	Rasl10b	chr11	+	83409137	83421039	3481	protein_coding	RAS-like_family_10_member_B	83	53	56	111	130	110	1.34299	0.768807	0.834574	2.14894	2.2397	1.98942		0.982122	2.12602			-0.0260256	1.08815
ENSMUSG00000067001	103.166	211.998	-0.85566	1.9746e-05	0.00089454	Serpinb7	chr1	+	107399655	107452689	1887	protein_coding	serine_(or_cysteine)_peptidase_inhibitor_clade_B_member_7	119	116	113	185	164	221	3.55199	3.10407	3.10661	6.60701	5.21221	7.37324		3.25423	6.39748			1.70231	2.6775
ENSMUSG00000022598	70.5452	148.794	-0.85178	6.015e-05	0.0022243	Psca	chr15	+	74714839	74717069	860	protein_coding	prostate_stem_cell_antigen	62	98	82	138	142	121	4.0606	5.75405	4.94648	10.814	9.90239	8.85778		4.92038	9.85805			2.29877	3.3013
ENSMUSG00000065947	115.701	240.992	-0.85173	4.7138e-05	0.0017952	mt-Nd4l	chrMT	+	9877	10173	297	protein_coding	mitochondrially_encoded_NADH_dehydrogenase_4L	166	114	105	206	229	215	31.481	19.3818	18.3406	46.7429	46.2412	45.5743		23.0678	46.1861			4.52781	5.52939
ENSMUSG00000101111	749.889	1518.97	-0.84916	1.4327e-05	0.00067952	RP23-8J15.4	chr1	-	24613189	24613971	783	pseudogene	predicted_gene_28437	1047	519	911	1327	1555	1219	75.3151	33.4697	60.3583	114.213	119.102	98.0121		56.381	110.442			5.81714	6.78715
ENSMUSG00000069722	787.069	1510.65	-0.8475	7.2555e-08	5.5403e-06	Krtap3-3	chr11	-	99550130	99550865	736	protein_coding	keratin_associated_protein_3-3	965	799	876	1429	1547	1099	73.8494	54.8169	61.7457	130.846	126.056	94.0065		63.4707	116.969			5.98802	6.86999
ENSMUSG00000074218	2345.13	4537.24	-0.84076	6.4359e-07	4.1648e-05	Cox7a1	chr7	+	30184171	30186028	364	protein_coding	cytochrome_c_oxidase_subunit_VIIa_1	3029	1896	2876	3964	4491	3788	468.7	263.016	409.891	733.9	739.932	655.159		380.536	709.664			8.57189	9.47099
ENSMUSG00000030303	126.668	257.439	-0.83503	4.2909e-05	0.001659	Far2	chr6	+	148047259	148182758	3480	protein_coding	fatty_acyl_CoA_reductase_2	139	111	175	194	240	261	2.24974	1.61061	2.60879	3.75688	4.13601	4.72171		2.15638	4.20487			1.10861	2.07206
ENSMUSG00000047641	1988.24	3725.67	-0.83501	3.5605e-09	3.4199e-07	Krt83	chr15	-	101431490	101438804	1826	protein_coding	keratin_83	2481	2089	2101	3516	3517	3004	76.5285	57.7675	59.6906	129.764	115.511	103.571		64.6622	116.282			6.01485	6.86148
ENSMUSG00000025610	123.243	246.77	-0.8332	2.3548e-05	0.0010394	Map3k7cl	chr16	+	87553330	87595336	1652	protein_coding	Map3k7_C-terminal_like	128	125	163	180	266	222	4.36412	3.82072	5.11868	7.34289	9.65654	8.4602		4.43451	8.48655			2.14877	3.08518
ENSMUSG00000019997	315.444	607.499	-0.83312	1.0384e-06	6.3433e-05	Ctgf	chr10	+	24595442	24598683	2490	protein_coding	connective_tissue_growth_factor	381	374	309	566	644	430	8.61832	7.58434	6.43783	15.3187	15.5109	10.8719		7.54683	13.9005			2.91587	3.79707
ENSMUSG00000037086	86.8171	183.028	-0.83245	0.00016284	0.0051704	Prr32	chrX	+	45090904	45092791	1110	protein_coding	proline_rich_32	125	77	86	153	179	162	6.34285	3.50278	4.01935	9.28909	9.67119	9.18819		4.62166	9.38282			2.20841	3.23002
ENSMUSG00000026989	198.339	422.736	-0.82344	0.00027275	0.0077569	Dapl1	chr2	+	59484653	59505020	663	protein_coding	death_associated_protein-like_1	245	109	302	405	362	370	20.8137	8.30154	23.6306	41.1667	32.745	35.1339		17.5819	36.3485			4.13602	5.18383
ENSMUSG00000035268	775.7	1480.77	-0.8214	1.5159e-06	8.904e-05	Pkig	chr2	+	163658386	163726158	2808	protein_coding	protein_kinase_inhibitor_gamma	944	638	1006	1241	1458	1298	18.9353	11.4728	18.5858	29.7838	31.1394	29.1015		16.3313	30.0082			4.02957	4.90729
ENSMUSG00000025900	16.5403	51.6022	-0.81896	0.001801	0.032861	Rp1	chr1	-	4343507	4360314	7508	protein_coding	retinitis_pigmentosa_1_(human)	14	25	18	29	34	76	0.105027	0.168136	0.124374	0.260303	0.271584	0.637276		0.132512	0.389721			-2.9158	-1.35949
ENSMUSG00000042436	878.565	1621.1	-0.81865	2.8764e-09	2.7802e-07	Mfap4	chr11	+	61485431	61488900	1770	protein_coding	microfibrillar-associated_protein_4	1066	992	900	1501	1481	1384	33.922	28.2998	26.3785	57.1495	50.1801	49.2267		29.5334	52.1854			4.88428	5.70558
ENSMUSG00000060204	11.3099	37.6092	-0.81707	0.0018381	0.033317	Gm5868	chr5	-	72581639	72587550	1380	protein_coding	predicted_gene_5868	11	19	9	35	28	38	0.448963	0.695217	0.338333	1.7092	1.21683	1.73357		0.494171	1.5532			-1.01692	0.635245
ENSMUSG00000028108	2629.69	4811.94	-0.8162	2.1407e-10	2.4217e-08	Ecm1	chr3	-	95734147	95739569	1900	protein_coding	extracellular_matrix_protein_1	2990	2688	3171	4241	4337	4386	88.637	71.4367	86.5811	150.425	136.894	145.329		82.2183	144.216			6.36139	7.17209
ENSMUSG00000071471	133.618	277.95	-0.81391	0.00023463	0.0069174	Krtap26-1	chr16	-	88646824	88647796	973	protein_coding	keratin_associated_protein_26-1	193	137	115	313	259	175	11.1723	7.10973	6.13149	21.6789	15.9638	11.323		8.13783	16.3219			3.02464	4.02874
ENSMUSG00000022382	1049.22	1916.97	-0.81316	3.2943e-10	3.4937e-08	Wnt7b	chr15	-	85535439	85581821	3492	protein_coding	wingless-type_MMTV_integration_site_family_member_7B	1011	1181	1370	1615	1907	1653	16.307	17.0774	20.3529	31.1676	32.7511	29.8014		17.9124	31.24			4.16289	4.96532
ENSMUSG00000041827	17.4683	57.2334	-0.81181	0.0019675	0.03498	Oasl1	chr5	+	114923240	114937915	2181	protein_coding	2'-5'_oligoadenylate_synthetase-like_1	11	20	29	45	88	23	0.284076	0.463042	0.6898	1.39047	2.41979	0.663911		0.478972	1.49139			-1.06199	0.576657
ENSMUSG00000034161	26.0375	72.1467	-0.81138	0.0018694	0.033628	Scx	chr15	+	76457438	76459468	1136	protein_coding	scleraxis	40	12	33	75	65	54	1.98326	0.533395	1.50701	4.44926	3.43151	2.99263		1.34122	3.62447			0.423547	1.85777
ENSMUSG00000057346	9.12635	47.7853	-0.80889	0.0013433	0.026234	Apol9a	chr15	-	77403789	77411080	1527	protein_coding	apolipoprotein_L_9a	11	13	7	73	49	6	0.405743	0.429883	0.237815	3.22173	1.92445	0.247372		0.357814	1.79785			-1.48272	0.846273
ENSMUSG00000028836	46.3373	99.8011	-0.80436	0.00058909	0.013968	Slc30a2	chr4	+	134343181	134354484	3153	protein_coding	solute_carrier_family_30_(zinc_transporter)_member_2	50	45	61	87	92	90	0.893189	0.720666	1.00366	1.85952	1.7499	1.79703		0.872505	1.80215			-0.196765	0.84972
ENSMUSG00000087574	45.8234	101.074	-0.80389	0.00075968	0.017012	C030037D09Rik	chr11	+	88718645	88728893	3220	lincRNA	RIKEN_cDNA_C030037D09_gene	44	66	47	108	98	66	0.769651	1.03498	0.757221	2.26033	1.82524	1.2904		0.853952	1.79199			-0.227773	0.841565
ENSMUSG00000079434	33.236	76.7716	-0.80291	0.0011845	0.023802	Neu2	chr1	+	87509889	87597845	1824	protein_coding	neuraminidase_2	39	37	36	76	79	52	1.20431	1.02429	1.0239	2.80798	2.59748	1.7948		1.08417	2.40009			0.116585	1.26309
ENSMUSG00000063260	3.11392	25.2965	-0.8027	0.00088388	0.019229	Syt10	chr15	-	89782393	89841860	1845	protein_coding	synaptotagmin_X	5	0	5	19	17	32	0.152641	0	0.14059	0.694004	0.552589	1.09192		0.0977436	0.779505			-3.35485	-0.35937
ENSMUSG00000027313	168.185	338.942	-0.80031	0.00017127	0.0053681	Chac1	chr2	+	119351229	119354381	1637	protein_coding	ChaC_cation_transport_regulator_1	203	237	131	401	287	221	6.98465	7.31047	4.15148	16.5082	10.5144	8.49927		6.14887	11.8406			2.62032	3.56567
ENSMUSG00000042367	143.563	288.929	-0.79993	0.00017597	0.0054959	Gjb3	chr4	-	127325235	127330844	1880	protein_coding	gap_junction_protein_beta_3	157	108	215	242	242	294	4.70369	2.90076	5.93282	8.67486	7.71982	9.84527		4.51242	8.74665			2.1739	3.12873
ENSMUSG00000027923	388.884	752.434	-0.79842	3.698e-05	0.0014867	Lce1b	chr3	-	92655650	92656926	647	protein_coding	late_cornified_envelope_1B	403	295	605	631	696	702	35.0831	23.0231	48.5101	65.7249	64.5141	68.3079		35.5387	66.1823			5.15132	6.04837
ENSMUSG00000081977	608.107	1137.89	-0.79803	2.22e-06	0.00012651	Flg	chr3	+	93273541	93293691	14502	processed_transcript	filaggrin	619	830	626	798	907	1362	2.40414	2.88999	2.23938	3.70834	3.75085	5.91272		2.51117	4.4573			1.32836	2.15617
ENSMUSG00000036169	67.3895	135.564	-0.79284	0.00023986	0.0070445	Sostdc1	chr12	+	36314169	36318452	1751	protein_coding	sclerostin_domain_containing_1	79	74	74	112	134	120	2.5412	2.13398	2.19243	4.31059	4.58953	4.31453		2.2892	4.40488			1.19485	2.1391
ENSMUSG00000043681	3597.4	6688.2	-0.79263	2.0677e-06	0.00011872	Fam25c	chr14	-	34351881	34355433	408	protein_coding	family_with_sequence_similarity_25_member_C	4587	2894	4491	5773	6479	5791	633.236	358.166	571.036	953.556	952.353	893.576		520.813	933.161			9.02462	9.86598
ENSMUSG00000032278	229.776	442.969	-0.78914	5.6494e-05	0.0021095	Paqr5	chr9	-	61953481	62026856	3566	protein_coding	progestin_and_adipoQ_receptor_family_member_V	219	194	361	384	430	381	3.45908	2.74705	5.25178	7.25696	7.23164	6.72638		3.8193	7.07166			1.93331	2.82205
ENSMUSG00000020913	3289.91	5992.77	-0.78428	2.9631e-07	2.0112e-05	Krt24	chr11	-	99279959	99285262	1847	protein_coding	keratin_24	3934	2928	4144	4940	5392	5824	119.968	80.0479	116.395	180.246	175.079	198.515		105.47	184.613			6.72069	7.52836
ENSMUSG00000031595	33.5572	74.9895	-0.78196	0.0014517	0.027712	Pdgfrl	chr8	+	40926212	40990785	2069	protein_coding	platelet-derived_growth_factor_receptor-like	31	37	46	69	69	64	0.843914	0.902998	1.15339	2.24747	2.00004	1.94741		0.966769	2.06497			-0.0487566	1.04612
ENSMUSG00000071648	71.2965	145.717	-0.77982	0.00055906	0.013446	Rom1	chr19	-	8927382	8929356	1526	protein_coding	rod_outer_segment_membrane_protein_1	78	60	101	116	154	124	2.87897	1.98537	3.43358	5.12281	6.05224	5.1157		2.76598	5.43025			1.46779	2.44102
ENSMUSG00000067736	124.891	240.583	-0.77305	0.0001545	0.0049571	Gm10222	chr1	-	24612407	24612700	294	pseudogene	predicted_gene_10222	172	119	125	203	229	217	32.9517	20.4383	22.0568	46.5322	46.713	46.4676		25.149	46.5709			4.65243	5.54136
ENSMUSG00000018893	36183.5	67074.8	-0.77226	1.4419e-05	0.00068174	Mb	chr15	-	77015489	77050670	1106	protein_coding	myoglobin	47689	27278	45094	61377	68379	51233	2428.62	1245.38	2115.17	3739.86	3707.81	2916.3		1929.72	3454.66			10.9142	11.7543
ENSMUSG00000043165	89829	159173	-0.77018	4.2102e-09	3.8734e-07	Lor	chr3	-	92080271	92083142	1779	protein_coding	loricrin	103303	90760	107978	137655	135732	155187	3270.65	2576.11	3148.76	5214.6	4575.69	5491.83		2998.51	5094.04			11.55	12.3146
ENSMUSG00000019932	104.402	204.245	-0.77012	0.00028957	0.0080846	Kera	chr10	+	97607205	97613688	1950	protein_coding	keratocan	115	89	146	160	186	205	3.3217	2.30463	3.88418	5.52956	5.72042	6.61846		3.17017	5.95615			1.66456	2.57438
ENSMUSG00000042109	96.8147	199.73	-0.76743	0.00091739	0.019685	Csdc2	chr15	+	81936759	81950941	3565	protein_coding	cold_shock_domain_containing_C2_RNA_binding	125	149	55	196	170	171	1.97491	2.11044	0.800357	3.70511	2.85982	3.01977		1.62857	3.1949			0.703605	1.67577
ENSMUSG00000029167	1059.46	1861.2	-0.7667	3.0609e-10	3.2919e-08	Ppargc1a	chr5	-	51454249	51567725	6464	protein_coding	peroxisome_proliferative_activated_receptor_gamma_coactivator_1_alpha	1110	1349	1143	1449	1889	1692	9.67206	10.538	9.1733	15.1068	17.5259	16.4792		9.79444	16.3706			3.29196	4.03304
ENSMUSG00000020848	4.65035	23.0386	-0.76423	0.0023505	0.039675	Doc2b	chr11	-	75768966	75796049	4361	protein_coding	double_C2_beta	5	8	3	20	19	23	0.0645775	0.0926296	0.0356875	0.309064	0.261287	0.332032		0.0642982	0.300794			-3.95908	-1.73315
ENSMUSG00000044080	986.231	1833.71	-0.76352	4.0642e-05	0.0015997	S100a1	chr3	-	90511034	90514392	677	protein_coding	S100_calcium_binding_protein_A1	1244	705	1326	1575	1751	1620	103.497	52.5831	101.61	156.782	155.113	150.648		85.8967	154.181			6.42453	7.26848
ENSMUSG00000101939	100.992	200.572	-0.76104	0.00062262	0.014429	RP23-8J15.5	chr1	-	24612775	24613119	345	pseudogene	predicted_gene_28438	147	81	106	181	198	162	23.9991	11.8553	15.9392	35.3561	34.4188	29.562		17.2645	33.1123			4.10974	5.0493
ENSMUSG00000064357	534.759	964.558	-0.75067	1.0475e-05	0.00051112	mt-Atp6	chrMT	+	7927	8607	681	protein_coding	mitochondrially_encoded_ATP_synthase_6	692	476	615	828	973	803	57.2343	35.2944	46.8499	81.9385	85.6871	74.2346		46.4595	80.6201			5.5379	6.33307
ENSMUSG00000064351	293200	524112	-0.74647	5.1084e-06	0.00027183	mt-Co1	chrMT	+	5328	6872	1545	protein_coding	mitochondrially_encoded_cytochrome_c_oxidase_I	397527	247762	328944	439951	483218	490058	14492.2	8097.52	11045.2	19190.3	18757	19969		11211.7	19305.4			13.4527	14.2367
ENSMUSG00000066154	0	15.8086	-0.74052	0.00052124	0.012769	Mup3	chr4	-	62083476	62087342	984	protein_coding	major_urinary_protein_3	0	0	0	12	22	9	0	0	0	0.821847	1.34084	0.575818		0	0.912836			#NUM!	-0.131573
ENSMUSG00000067931	36.7795	78.6855	-0.73994	0.0026213	0.042907	Zfp948	chr17	+	21567046	21588697	2612	protein_coding	zinc_finger_protein_948	47	46	31	65	68	79	1.0135	0.889263	0.6157	1.67705	1.5613	1.90411		0.839486	1.71415			-0.252421	0.777494
ENSMUSG00000044359	74.8536	143.978	-0.73924	0.00059683	0.014068	P2ry4	chrX	-	100590154	100594869	4434	protein_coding	pyrimidinergic_receptor_P2Y_G-protein_coupled_4	63	103	91	107	140	142	0.80028	1.17297	1.0647	1.62627	1.89357	2.01619		1.01265	1.84534			0.0181351	0.883889
ENSMUSG00000000983	4134.63	7403.88	-0.73876	1.6245e-05	0.00075867	Wfdc18	chr11	+	83709015	83711348	917	protein_coding	WAP_four-disulfide_core_domain_18	5646	3557	4537	5578	8130	6335	346.792	195.867	256.673	409.934	531.705	434.926		266.444	458.855			8.05769	8.84189
ENSMUSG00000005681	0	15.6086	-0.7344	0.0005615	0.013462	Apoa2	chr1	+	171225054	171226379	518	protein_coding	apolipoprotein_A-II	0	0	0	18	16	8	0	0	0	2.34179	1.85242	0.972295		0	1.72217			#NUM!	0.784226
ENSMUSG00000074155	78.7676	149.8	-0.73259	0.00060157	0.014112	Klk5	chr7	+	43842269	43851181	1239	protein_coding	kallikrein_related-peptidase_5	71	89	108	137	148	119	3.22763	3.62714	4.52203	7.45168	7.16375	6.04663		3.79227	6.88735			1.92306	2.78395
ENSMUSG00000042092	505.334	895.812	-0.72992	1.5939e-05	0.000749	Lce1c	chr3	+	92679247	92680918	724	protein_coding	late_cornified_envelope_1C	589	447	656	717	812	887	45.822	31.1756	47.0052	66.7399	67.2616	77.1299		41.3343	70.3771			5.36927	6.13704
ENSMUSG00000029248	0.917419	15.986	-0.72801	0.0011291	0.022869	1700023E05Rik	chr5	+	77016023	77061529	1719	protein_coding	RIKEN_cDNA_1700023E05_gene	1	0	2	17	15	11	0.0327658	0	0.060358	0.666466	0.523318	0.402861		0.0310413	0.530881			-5.00967	-0.913539
ENSMUSG00000001804	44.549	92.8331	-0.7276	0.0027431	0.044472	Dsg4	chr18	+	20436175	20471821	3478	protein_coding	desmoglein_4	42	67	44	68	116	68	0.680169	0.972727	0.656302	1.3176	2.00022	1.23088		0.769733	1.51624			-0.377571	0.600495
ENSMUSG00000024136	300.122	524.688	-0.72661	3.7404e-06	0.00020548	Dnase1l2	chr17	-	24440081	24443105	1921	protein_coding	deoxyribonuclease_1-like_2	308	320	387	467	508	440	9.03068	8.4114	10.4512	16.383	15.8594	14.4199		9.29775	15.5541			3.21688	3.95922
ENSMUSG00000038115	90.4921	168	-0.72544	0.00040057	0.010475	Ano2	chr6	+	125690419	126040126	3925	protein_coding	anoctamin_2	103	118	86	137	152	164	1.47807	1.51806	1.13668	2.35226	2.32249	2.63052		1.3776	2.43509			0.46216	1.28398
ENSMUSG00000021573	473.159	825.853	-0.72367	4.8324e-06	0.00025951	Tppp	chr13	+	74009407	74035753	5090	protein_coding	tubulin_polymerization_promoting_protein	604	497	485	765	750	709	6.68369	4.93042	4.94316	10.1286	8.83677	8.76933		5.51909	9.24489			2.46443	3.20866
ENSMUSG00000027919	464.234	840.255	-0.72267	0.00015297	0.0049182	Lce1g	chr3	-	92750148	92752338	925	protein_coding	late_cornified_envelope_1G	538	342	668	751	748	764	32.7595	18.6694	37.4641	54.7146	48.4964	51.9983		29.631	51.7365			4.88904	5.69311
ENSMUSG00000037493	162.173	308.012	-0.71983	0.0010022	0.021082	Cib2	chr9	-	54544794	54560218	1433	protein_coding	calcium_and_integrin_binding_family_member_2	190	114	236	295	321	215	7.46801	4.01702	8.54371	13.8733	13.4341	9.44561		6.67625	12.251			2.73904	3.61483
ENSMUSG00000100862	1056.32	1850.34	-0.71455	2.3624e-05	0.0010397	RP23-8J15.3	chr1	-	24613974	24614651	678	pseudogene	predicted_gene_10925	1391	907	1218	1551	1899	1548	115.557	67.5497	93.1962	154.165	167.975	143.741		92.1008	155.294			6.52514	7.27886
ENSMUSG00000007877	5475.78	9446.51	-0.71423	2.5906e-06	0.00014439	Tcap	chr11	+	98383811	98384953	948	protein_coding	titin-cap	6486	4847	6990	8451	9184	7841	385.359	258.173	382.516	600.765	580.996	520.716		342.016	567.493			8.41792	9.14846
ENSMUSG00000020163	1427.17	2552.72	-0.71376	0.00013831	0.0045621	Uqcr11	chr10	-	80402997	80406830	605	protein_coding	ubiquinol-cytochrome_c_reductase_complex_III_subunit_XI	2010	1047	1661	2318	2499	2067	187.128	87.385	142.428	258.204	247.72	215.091		138.98	240.338			7.11874	7.90892
ENSMUSG00000026628	119.793	222.938	-0.70917	0.00089457	0.019379	Atf3	chr1	-	191170296	191183340	1984	protein_coding	activating_transcription_factor_3	114	116	175	212	243	147	3.23639	2.95231	4.57591	7.2011	7.34538	4.66459		3.5882	6.40369			1.84326	2.6789
ENSMUSG00000029158	260.171	454.594	-0.70823	3.7572e-05	0.0015021	Yipf7	chr5	-	69516675	69542647	1214	protein_coding	Yip1_domain_family_member_7	281	254	341	413	447	366	13.0372	10.5648	14.5719	22.9264	22.082	18.9802		12.7246	21.3295			3.66955	4.41478
ENSMUSG00000032420	191.005	330.695	-0.70329	1.9358e-05	0.00087987	Nt5e	chr9	+	88327197	88372092	3995	protein_coding	5'_nucleotidase_ecto	183	250	219	288	297	306	2.58007	3.15987	2.84386	4.85826	4.45851	4.82217		2.86127	4.71298			1.51665	2.23664
ENSMUSG00000028035	746.66	1262.5	-0.70304	2.4229e-07	1.6896e-05	Dnajb4	chr3	-	152178511	152210279	2459	protein_coding	DnaJ_(Hsp40)_homolog_subfamily_B_member_4	778	920	838	1120	1337	953	17.8204	18.8919	17.6793	30.6948	32.6079	24.399		18.1306	29.2339			4.18035	4.86957
ENSMUSG00000100131	670.029	1163.86	-0.70213	3.9042e-05	0.0015447	RP23-8J15.7	chr1	-	24611535	24612410	876	pseudogene	predicted_gene_28439	925	643	664	943	1177	1024	59.4751	37.064	39.3228	72.5458	80.5791	73.5925		45.2873	75.5725			5.50103	6.23979
ENSMUSG00000042532	73.2176	135.354	-0.69885	0.001084	0.022312	Golga7b	chr19	+	42247574	42270348	2836	protein_coding	golgi_autoantigen_golgin_subfamily_a_7B	74	101	75	124	133	108	1.46968	1.79829	1.37194	2.94659	2.81252	2.39748		1.54664	2.71886			0.629136	1.443
ENSMUSG00000073375	763.467	1286.8	-0.69485	8.4053e-07	5.3044e-05	Lrrc30	chr17	-	67630965	67632723	1759	protein_coding	leucine_rich_repeat_containing_30	874	878	826	1158	1338	978	27.9861	25.2043	24.361	44.3657	45.6184	35.0035		25.8505	41.6625			4.69212	5.38068
ENSMUSG00000042124	732.611	1258.42	-0.69044	4.1515e-05	0.0016257	Lce1f	chr3	-	92718685	92720350	728	protein_coding	late_cornified_envelope_1F	892	621	933	1095	1116	1179	69.013	43.0731	66.4861	101.365	91.9354	101.958		59.5241	98.4194			5.8954	6.62087
ENSMUSG00000001270	575.169	963.624	-0.68918	6.4795e-07	4.1753e-05	Ckb	chr12	-	111669355	111672338	1478	protein_coding	creatine_kinase_brain	662	674	607	908	886	801	25.2279	23.0267	21.3057	41.4015	35.9509	34.119		23.1867	37.1571			4.53523	5.21557
ENSMUSG00000037152	810.102	1384.25	-0.68799	3.0555e-05	0.001282	Ndufc1	chr3	-	51404677	51408988	1249	protein_coding	NADH_dehydrogenase_(ubiquinone)_1_subcomplex_unknown_1	1042	754	909	1240	1433	1064	46.9897	30.4828	37.7557	66.9058	68.8072	53.6312		38.4094	63.1147			5.26339	5.9799
ENSMUSG00000061474	301.241	524.738	-0.68606	0.00021022	0.0063827	Mrps36	chr13	-	100735955	100744659	701	protein_coding	mitochondrial_ribosomal_protein_S36	366	267	374	426	587	407	29.4076	19.2326	27.678	40.954	50.2192	36.5523		25.4394	42.5752			4.66899	5.41194
ENSMUSG00000035923	403.06	678.554	-0.68152	9.2288e-06	0.00046362	Myf6	chr10	-	107492860	107494729	1248	protein_coding	myogenic_factor_6	440	408	510	564	629	637	19.858	16.5079	21.2	30.4558	30.2264	32.1339		19.1886	30.9387			4.26218	4.95134
ENSMUSG00000042045	2542.23	4294.13	-0.67163	5.0844e-05	0.0019125	Sln	chr9	+	53850251	53853844	515	protein_coding	sarcolipin	3278	2144	3044	3727	4411	3457	358.508	210.215	306.632	487.705	513.665	422.601		291.785	474.657			8.18876	8.89074
ENSMUSG00000009281	75.4172	136.641	-0.66938	0.0019465	0.034687	Rarres2	chr6	-	48569698	48572670	708	protein_coding	retinoic_acid_receptor_responder_(tazarotene_induced)_2	70	112	77	131	128	109	5.56881	7.98786	5.64207	12.4693	10.8424	9.6924		6.39958	11.0014			2.67798	3.45961
ENSMUSG00000020186	173.127	292.175	-0.66117	0.00014291	0.0046835	Csrp2	chr10	+	110920177	110939599	973	protein_coding	cysteine_and_glycine-rich_protein_2	197	212	177	255	258	274	11.4038	11.0019	9.43716	17.6617	15.9022	17.7286		10.6143	17.0975			3.40794	4.09571
ENSMUSG00000029377	341.907	569.653	-0.66024	3.5177e-05	0.0014364	Ereg	chr5	+	91074617	91093649	4136	protein_coding	epiregulin	330	439	397	419	504	614	4.49397	5.35957	4.97956	6.82713	7.30802	9.346		4.94437	7.82705			2.30579	2.96847
ENSMUSG00000001864	260.088	439.52	-0.65781	0.00022173	0.0066139	Aif1l	chr2	+	31950260	31973442	2996	protein_coding	allograft_inflammatory_factor_1-like	283	249	343	335	400	451	5.32037	4.19665	5.93927	7.53543	8.00697	9.47704		5.1521	8.33981			2.36516	3.06001
ENSMUSG00000049422	5611.83	9252.75	-0.65447	1.761e-05	0.00081251	Chchd10	chr10	+	75935573	75937725	939	protein_coding	coiled-coil-helix-coiled-coil-helix_domain_containing_10	7197	5317	6236	8659	9106	7181	431.701	285.921	344.525	621.451	581.583	481.457		354.049	561.497			8.46781	9.13313
ENSMUSG00000064367	128470	210815	-0.65294	9.3153e-06	0.00046644	mt-Nd5	chrMT	+	11742	13565	1824	protein_coding	mitochondrially_encoded_NADH_dehydrogenase_5	168207	133410	128378	163524	195093	210298	5194.17	3693.25	3651.29	6041.73	6414.56	7258.52		4179.57	6571.6			12.0291	12.682
ENSMUSG00000022754	422.865	695.151	-0.64845	3.148e-05	0.0013015	Tmem45a	chr16	-	56805161	56886166	2701	protein_coding	transmembrane_protein_45a	469	419	535	568	665	643	9.78015	7.83313	10.2757	14.1719	14.7655	14.9873		9.29631	14.6416			3.21666	3.872
ENSMUSG00000031169	215.294	354.795	-0.64443	6.934e-05	0.0024979	Porcn	chrX	-	8193848	8206525	2622	protein_coding	porcupine_homolog_(Drosophila)	221	259	251	301	359	298	4.74741	4.98784	4.96617	7.73639	8.2113	7.1552		4.90048	7.70096			2.29292	2.94504
ENSMUSG00000053192	330.556	541.635	-0.64418	3.6138e-05	0.0014639	Mllt11	chr3	-	95219135	95228677	1923	protein_coding	myeloid/lymphoid_or_mixed-lineage_leukemia_(trithorax_homolog_Drosophila);_translocated_to_11	362	349	404	448	551	464	10.6029	9.16414	10.8989	15.7001	17.1839	15.1907		10.222	16.0249			3.35361	4.00224
ENSMUSG00000043461	347.597	570.247	-0.64372	4.2634e-05	0.0016526	Sptssb	chr3	-	69819538	69859896	1786	protein_coding	serine_palmitoyltransferase_small_subunit_B	348	365	463	467	548	524	10.9748	10.3195	13.4487	17.6214	18.4013	18.4709		11.581	18.1645			3.53368	4.18305
ENSMUSG00000022490	220.379	375.547	-0.64192	0.0010338	0.02154	Ppp1r1a	chr15	-	103530279	103537992	1295	protein_coding	protein_phosphatase_1_regulatory_(inhibitor)_subunit_1A	256	246	241	359	431	225	11.1344	9.59204	9.65446	18.6823	19.9599	10.9383		10.127	16.5268			3.34013	4.04674
ENSMUSG00000064368	24455.8	39916.4	-0.64028	2.9562e-05	0.0012471	mt-Nd6	chrMT	-	13552	14070	519	protein_coding	mitochondrially_encoded_NADH_dehydrogenase_6	32282	22528	26733	32154	38093	37486	3503.4	2191.8	2672.15	4175.15	4401.77	4547.15		2789.12	4374.69			11.4456	12.095
ENSMUSG00000028295	121.579	206.415	-0.6401	0.00088532	0.019233	Smim8	chr4	-	34768664	34778423	935	protein_coding	small_integral_membrane_protein_8	107	148	160	188	188	180	6.44569	7.99274	8.87747	13.5504	12.0586	12.1199		7.77197	12.5763			2.95828	3.65263
ENSMUSG00000050704	483.474	796.093	-0.63953	0.00012064	0.0040404	2310061N02Rik	chr16	-	88707169	88707962	794	protein_coding	RIKEN_cDNA_2310061N02_gene	627	493	498	710	818	621	44.4779	31.3525	32.5379	60.2619	61.785	49.239		36.1228	57.0953			5.17484	5.8353
ENSMUSG00000055976	72.5986	126.948	-0.63643	0.0029444	0.046214	Cldn23	chr8	-	35824709	35826559	1851	protein_coding	claudin_23	75	93	79	103	130	110	2.28219	2.53701	2.21412	3.75004	4.21199	3.74131		2.34444	3.90111			1.22924	1.96389
ENSMUSG00000006221	5769.71	9267.11	-0.63325	4.0203e-06	0.00021928	Hspb7	chr4	+	141420779	141425311	2769	protein_coding	heat_shock_protein_family_member_7_(cardiovascular)	7036	5794	6521	7595	9483	7958	143.12	105.658	122.172	184.846	205.387	180.933		123.65	190.389			6.95012	7.5728
ENSMUSG00000016252	2713.72	4494.85	-0.63153	0.00039432	0.010347	Atp5e	chr2	-	174461072	174464105	1697	protein_coding	ATP_synthase_H+_transporting_mitochondrial_F1_complex_epsilon_subunit	3803	2110	3072	3766	4407	3959	126.224	62.7836	93.9118	149.556	155.744	146.873		94.3064	150.724			6.55928	7.23577
ENSMUSG00000014313	2390.63	3938.47	-0.63048	0.00028221	0.0079324	Cox6c	chr15	-	35925886	35938246	3038	protein_coding	cytochrome_c_oxidase_subunit_VIc	3149	1898	2895	3619	3842	3158	58.3824	31.5467	49.4358	80.2797	75.8437	65.4429		46.455	73.8554			5.53776	6.20663
ENSMUSG00000068079	215.228	364.362	-0.63022	0.0013806	0.026723	Tcf15	chr2	+	152143561	152149097	980	protein_coding	transcription_factor_15	237	290	205	414	337	228	13.6213	14.9423	10.852	28.4695	20.6231	14.6469		13.1385	21.2465			3.71573	4.40915
ENSMUSG00000097791	0	13.087	-0.62925	0.0018974	0.033985	Gm17315	chr17	+	79354699	79358022	2504	lincRNA	predicted_gene_17315	0	0	0	17	10	8	0	0	0	0.45753	0.239506	0.201138		0	0.299391			#NUM!	-1.7399
ENSMUSG00000067615	1320.26	2111.22	-0.62816	4.2463e-06	0.00023008	Krt81	chr15	-	101459061	101463765	1857	protein_coding	keratin_81	1536	1566	1358	2018	2064	1608	46.5883	42.5819	37.9375	73.2342	66.6573	54.5145		42.3692	64.802			5.40495	6.01797
ENSMUSG00000032060	4064.26	6552.88	-0.62594	3.6969e-05	0.0014867	Cryab	chr9	+	50752758	50756633	1185	protein_coding	crystallin_alpha_B	4959	3625	5002	5657	6439	5586	235.707	154.467	218.981	321.716	325.874	296.77		203.052	314.787			7.6657	8.29823
ENSMUSG00000040562	420.997	680.748	-0.62328	9.1164e-05	0.0031714	Gstm2	chr3	-	107981702	107986453	1064	protein_coding	glutathione_S-transferase_mu_2	486	432	498	665	638	530	25.7272	20.5016	24.2811	42.1197	35.9608	31.3597		23.5033	36.48			4.55479	5.18904
ENSMUSG00000030787	338.929	550.267	-0.62229	0.00014451	0.0047056	Lyve1	chr7	-	110850607	110862953	2607	protein_coding	lymphatic_vessel_endothelial_hyaluronan_receptor_1	366	492	299	501	519	463	7.90747	9.52949	5.94992	12.9509	11.9392	11.1809		7.79562	12.0237			2.96266	3.58781
ENSMUSG00000017778	3097.02	5132.37	-0.62215	0.00080365	0.017839	Cox7c	chr13	-	86044816	86046904	709	protein_coding	cytochrome_c_oxidase_subunit_VIIc	4241	2211	3794	4811	4829	4187	336.914	157.467	277.608	457.292	408.471	371.787		257.33	412.517			8.00747	8.68831
ENSMUSG00000067925	158.601	264.35	-0.61812	0.001508	0.028538	Cxx1a	chrX	-	53642488	53643682	1195	protein_coding	CAAX_box_1A	191	147	193	228	275	211	9.00249	6.21148	8.37857	12.858	13.8011	11.1161		7.86418	12.5917			2.9753	3.6544
ENSMUSG00000038526	145.499	243.014	-0.61679	0.0016793	0.031086	Car14	chr3	-	95897768	95904691	1709	protein_coding	carbonic_anhydrase_14	155	161	176	218	273	166	5.10842	4.75696	5.34258	8.59645	9.58011	6.11511		5.06932	8.09722			2.34179	3.01743
ENSMUSG00000013089	437.631	702.327	-0.61593	8.7726e-05	0.003087	Etv5	chr16	-	22381309	22439719	3975	protein_coding	ets_variant_5	543	473	454	612	602	677	7.69414	6.00855	5.92515	10.3757	9.08258	10.7223		6.54261	10.0602			2.70987	3.33059
ENSMUSG00000050856	838.586	1371.09	-0.61475	0.00059821	0.014068	Atp5k	chr5	-	108433244	108434448	563	protein_coding	ATP_synthase_H+_transporting_mitochondrial_F1F0_complex_subunit_E	1068	655	1066	1177	1372	1152	106.846	58.746	98.2267	140.888	146.149	128.82		87.9397	138.619			6.45844	7.11498
ENSMUSG00000054690	137.277	230.701	-0.61411	0.0021696	0.03744	Emcn	chr3	+	137341067	137432185	3521	protein_coding	endomucin	119	210	144	225	234	163	1.90361	3.01161	2.12167	4.30647	3.98566	2.91447		2.34563	3.73553			1.22998	1.90131
ENSMUSG00000032744	178.053	292.91	-0.61153	0.0011008	0.022567	Heyl	chr4	+	123233556	123249875	4537	protein_coding	hairy/enhancer-of-split_related_with_YRPW_motif-like	218	229	155	266	289	235	2.70636	2.54866	1.77233	3.9511	3.82014	3.2609		2.34245	3.67738			1.22802	1.87868
ENSMUSG00000052485	0.328149	13.1672	-0.61122	0.0029105	0.045871	Tmem171	chr13	-	98686235	98694834	1161	protein_coding	transmembrane_protein_171	1	0	0	8	21	7	0.0485138	0	0	0.464368	1.08477	0.37958		0.0161713	0.642906			-5.95042	-0.637321
ENSMUSG00000074063	162.986	266.504	-0.60945	0.00088363	0.019229	Osgin1	chr8	+	119434124	119446256	2302	protein_coding	oxidative_stress_induced_growth_inhibitor_1	165	169	217	240	244	234	4.03716	3.70704	4.8903	7.02604	6.35674	6.39954		4.2115	6.59411			2.07433	2.72118
ENSMUSG00000038943	247.465	398.655	-0.60769	0.00032345	0.0089176	Prc1	chr7	+	80294450	80316259	3645	protein_coding	protein_regulator_of_cytokinesis_1	247	277	315	300	366	410	3.81678	3.83732	4.48326	5.54662	6.0219	7.08148		4.04578	6.21667			2.01642	2.63614
ENSMUSG00000024962	1619.85	2623.92	-0.60176	0.00082107	0.018147	Vegfb	chr19	-	6982473	6987651	1281	protein_coding	vascular_endothelial_growth_factor_B	2148	1238	1989	2423	2553	2098	94.4457	48.7997	80.5501	127.47	119.523	103.108		74.5985	116.701			6.22108	6.86667
ENSMUSG00000052974	582.796	917.871	-0.60151	3.1284e-05	0.0012983	Cyp2f2	chr7	+	27119909	27133660	1866	protein_coding	cytochrome_P450_family_2_subfamily_f_polypeptide_2	587	629	757	804	782	885	17.7184	17.021	21.0458	29.0368	25.133	29.8586		18.595	28.0095			4.21685	4.80784
ENSMUSG00000024038	723.224	1134.24	-0.59734	3.0884e-05	0.0012887	Ndufv3	chr17	+	31520115	31531326	1537	protein_coding	NADH_dehydrogenase_(ubiquinone)_flavoprotein_3	816	776	846	1039	1145	876	29.9029	25.4937	28.5547	45.5561	44.6767	35.8813		27.9838	42.038			4.80652	5.39362
ENSMUSG00000041986	288.363	460.525	-0.59286	0.00060754	0.014209	Elmod1	chr9	-	53911460	53975301	2605	protein_coding	ELMO/CED-12_domain_containing_1	306	276	389	386	407	448	6.61624	5.34992	7.7468	9.98584	9.36994	10.827		6.57099	10.0609			2.71611	3.33069
ENSMUSG00000034656	153.434	247.136	-0.58918	0.0014113	0.027202	Cacna1a	chr8	+	84388440	84640246	7926	protein_coding	calcium_channel_voltage-dependent_P/Q_type_alpha_1A_subunit	157	164	198	207	219	240	1.11569	1.04481	1.29596	1.76003	1.65707	1.90632		1.15215	1.77447			0.20433	0.82739
ENSMUSG00000035674	886.844	1413.36	-0.58828	0.0007463	0.016736	Ndufa3	chr7	+	3617373	3620163	782	protein_coding	NADH_dehydrogenase_(ubiquinone)_1_alpha_subcomplex_3	1164	748	1039	1232	1470	1115	83.8385	48.2993	68.927	106.172	112.735	89.7648		67.0216	102.891			6.06655	6.68497
ENSMUSG00000014198	168.755	273.799	-0.58607	0.0024158	0.040498	Zfp385c	chr11	-	100627543	100692455	2766	protein_coding	zinc_finger_protein_385C	162	180	230	190	262	288	3.29883	3.28599	4.31376	4.6292	5.68066	6.55508		3.63286	5.62165			1.86111	2.49099
ENSMUSG00000019082	125.528	202.313	-0.58598	0.0017628	0.032397	Slc25a22	chr7	-	141429739	141437892	3264	protein_coding	solute_carrier_family_25_(mitochondrial_carrier_glutamate)_member_22	129	149	148	164	193	189	2.22606	2.30506	2.3523	3.38609	3.54615	3.64544		2.29447	3.52589			1.19816	1.81799
ENSMUSG00000053641	386.711	244.517	0.58709	0.00042115	0.010864	Dennd4a	chr9	+	64811340	64919667	8645	protein_coding	DENN/MADD_domain_containing_4A	354	568	406	203	239	218	2.3064	3.31764	2.43636	1.58247	1.65799	1.58756		2.6868	1.60934			1.42589	0.68647
ENSMUSG00000034765	636.918	409.221	0.58822	3.3358e-05	0.0013732	Dusp5	chr19	+	53529109	53542431	2473	protein_coding	dual_specificity_phosphatase_5	613	866	698	344	368	391	13.9615	17.6823	14.6424	9.37431	8.92429	9.95384		15.4288	9.41748			3.94755	3.23534
ENSMUSG00000003541	329.007	205.072	0.58869	0.0010441	0.021724	Ier3	chr17	+	35821684	35822923	1131	protein_coding	immediate_early_response_3	317	381	420	141	212	202	15.7868	17.0101	19.2649	8.40159	11.2415	11.2442		17.354	10.2957			4.11719	3.36398
ENSMUSG00000020152	4809.92	3103.72	0.58871	9.3666e-06	0.00046747	Actr2	chr11	-	20062304	20112913	3631	protein_coding	ARP2_actin-related_protein_2	3864	6688	5990	2692	2926	2751	59.9388	93.007	85.5818	49.9636	48.3279	47.6982		79.5092	48.6632			6.31305	5.60476
ENSMUSG00000030287	1045.75	661.243	0.59294	0.00022554	0.0067013	Itpr2	chr6	-	146108299	146502223	11699	protein_coding	inositol_145-triphosphate_receptor_2	835	1647	1134	597	551	631	4.02008	7.10871	5.02858	3.43899	2.82457	3.39562		5.38579	3.21972			2.42916	1.68694
ENSMUSG00000021957	2156.11	1387.79	0.59927	9.5801e-07	5.9233e-05	Tkt	chr14	+	30548359	30574722	3225	protein_coding	transketolase	1923	2749	2697	1201	1282	1258	33.5851	43.0418	43.3842	25.0968	23.8401	24.5578		40.0037	24.4982			5.32206	4.61461
ENSMUSG00000025921	224.087	136.398	0.59947	0.0020244	0.035782	Rdh10	chr1	+	16105774	16133734	3587	protein_coding	retinol_dehydrogenase_10_(all-trans)	185	280	302	111	128	129	2.90494	3.9416	4.36773	2.08543	2.14007	2.2641		3.73809	2.1632			1.9023	1.11317
ENSMUSG00000026721	875.208	559.758	0.5995	8.9562e-06	0.00045442	Rabgap1l	chr1	-	160219174	160792938	6338	protein_coding	RAB_GTPase_activating_protein_1-like	810	1168	1015	478	492	538	7.1983	9.30543	8.30796	5.08254	4.65546	5.34402		8.27056	5.02734			3.04799	2.32979
ENSMUSG00000013415	13.1029	0	0.59955	0.0030074	0.046913	Igf2bp1	chr11	-	95957163	96005940	8378	protein_coding	insulin-like_growth_factor_2_mRNA_binding_protein_1	9	26	11	0	0	0	0.0605061	0.156703	0.0681135	0	0	0		0.0951077	0			-3.39429	#NUM!
ENSMUSG00000005410	339.623	210.337	0.60097	0.000671	0.015269	Mcm5	chr8	+	75109528	75128439	3422	protein_coding	minichromosome_maintenance_deficient_5_cell_division_cycle_46_(S._cerevisiae)	327	433	398	148	192	228	5.38226	6.3893	6.0337	2.91465	3.36489	4.19462		5.93509	3.49139			2.56927	1.8038
ENSMUSG00000027932	205.841	123.597	0.60248	0.00272	0.044191	Slc27a3	chr3	-	90385239	90389938	2487	protein_coding	solute_carrier_family_27_(fatty_acid_transporter)_member_3	253	246	195	91	121	122	5.72983	4.99465	4.06761	2.46587	2.91783	3.08832		4.9307	2.82401			2.30179	1.49774
ENSMUSG00000027035	352.623	211.49	0.60404	0.0029041	0.045818	Cers6	chr2	+	68861441	69114282	7038	protein_coding	ceramide_synthase_6	259	628	342	166	203	202	2.07275	4.50564	2.52091	1.58951	1.7298	1.80692		3.0331	1.70875			1.60079	0.772938
ENSMUSG00000015653	233.784	139.937	0.60416	0.0030673	0.047556	Steap2	chr5	-	5664831	5694578	10089	protein_coding	six_transmembrane_epithelial_antigen_of_prostate_2	205	355	245	144	141	92	1.14447	1.77675	1.25979	0.961876	0.838148	0.574087		1.39367	0.79137			0.478888	-0.337575
ENSMUSG00000033386	254.566	154.851	0.60431	0.0016766	0.031074	Frrs1	chr3	+	116878227	116903750	2396	protein_coding	ferric-chelate_reductase_1	198	372	308	136	135	146	4.65453	7.83974	6.66875	3.82522	3.37907	3.83622		6.38767	3.68017			2.67529	1.87977
ENSMUSG00000022500	1057.05	671.766	0.60635	9.6947e-06	0.00048071	Litaf	chr16	-	10959275	11066157	2235	protein_coding	LPS-induced_TN_factor	1038	1461	1114	647	627	535	26.1588	33.0079	25.8576	19.5088	16.8244	15.07		28.3414	17.1344			4.82484	4.09883
ENSMUSG00000042029	242.701	146.459	0.60683	0.0019922	0.035296	Ncapg2	chr12	+	116405402	116463531	6604	protein_coding	non-SMC_condensin_II_complex_subunit_G2	237	369	227	112	129	154	2.02134	2.8214	1.7832	1.14292	1.17147	1.46809		2.20865	1.26083			1.14316	0.33437
ENSMUSG00000041362	617.083	389.003	0.61002	3.0643e-05	0.0012821	4930506M07Rik	chr19	-	58973358	59076069	4081	protein_coding	RIKEN_cDNA_4930506M07_gene	550	837	727	340	348	360	7.5909	10.3563	9.24163	5.61458	5.11402	5.55359		9.06294	5.4274			3.17998	2.44026
ENSMUSG00000025648	659.725	417.071	0.61257	8.2393e-06	0.00042225	Pfkfb4	chr9	+	108991902	109032223	3297	protein_coding	6-phosphofructo-2-kinase/fructose-26-biphosphatase_4	645	848	756	342	410	374	11.0189	12.9874	11.8955	6.99056	7.45787	7.14152		11.9673	7.19665			3.58102	2.84733
ENSMUSG00000006281	492.97	301.312	0.61377	0.00064833	0.014889	Tep1	chr14	-	50824062	50870560	8168	protein_coding	telomerase_associated_protein_1	499	760	432	217	286	311	3.44098	4.69833	2.74378	1.79039	2.09991	2.39708		3.6277	2.09579			1.85905	1.0675
ENSMUSG00000024165	626.103	393.89	0.61679	1.1393e-05	0.0005489	Hn1l	chr17	-	24942156	24960636	2933	protein_coding	hematological_and_neurological_expressed_1-like	615	794	724	358	381	323	11.8103	13.6695	12.8058	8.22576	7.79046	6.93311		12.7619	7.64978			3.67377	2.93542
ENSMUSG00000029470	781.873	465.562	0.62067	0.0016451	0.030565	P2rx4	chr5	+	122707584	122729738	2662	protein_coding	purinergic_receptor_P2X_ligand-gated_ion_channel_4	811	790	1038	559	432	259	17.1597	14.9853	20.2288	14.1517	9.73253	6.12533		17.4579	10.0032			4.12581	3.32239
ENSMUSG00000002881	2299.4	1461.53	0.62077	7.3224e-08	5.5636e-06	Nab1	chr1	-	52457294	52500679	3874	protein_coding	Ngfi-A_binding_protein_1	2200	3148	2515	1282	1390	1269	31.986	41.0318	33.679	22.3015	21.5182	20.6224		35.5656	21.4807			5.15241	4.42497
ENSMUSG00000046027	346.8	211.422	0.62299	0.00034413	0.0093682	Stard5	chr7	+	83631959	83653127	2832	protein_coding	StAR-related_lipid_transfer_(START)_domain_containing_5	378	356	435	176	192	202	7.51789	6.3475	7.9685	4.18817	4.06591	4.49051		7.27796	4.2482			2.86353	2.08685
ENSMUSG00000032373	1109.89	698.883	0.62305	2.0076e-06	0.00011611	Car12	chr9	+	66713686	66766845	3716	protein_coding	carbonic_anyhydrase_12	1013	1510	1277	567	664	655	15.3543	20.5186	17.8277	10.2828	10.7162	11.0969		17.9002	10.6987			4.1619	3.41936
ENSMUSG00000031824	2167.31	1362.46	0.62659	1.2055e-06	7.2771e-05	6430548M08Rik	chr8	+	120114152	120165306	5564	protein_coding	RIKEN_cDNA_6430548M08_gene	1910	2968	2552	1062	1314	1303	19.335	26.9353	23.7944	12.863	14.1631	14.7433		23.3549	13.9231			4.54565	3.79941
ENSMUSG00000027230	1090.02	670.112	0.62783	0.00010426	0.0035541	Creb3l1	chr2	-	91982328	92024502	2603	protein_coding	cAMP_responsive_element_binding_protein_3-like_1	1034	1610	1096	712	617	473	22.374	31.2318	21.8432	18.4336	14.2155	11.44		25.1497	14.6964			4.65247	3.87739
ENSMUSG00000000915	1929.33	1214.78	0.6314	1.1152e-07	8.2279e-06	Hip1r	chr5	+	123973628	124003211	4388	protein_coding	huntingtin_interacting_protein_1_related	1856	2495	2231	1037	1053	1182	23.8237	28.7111	26.3763	15.9264	14.3917	16.9586		26.3037	15.7589			4.71719	3.97809
ENSMUSG00000027068	561.687	336.671	0.63318	0.00057046	0.013655	Dhrs9	chr2	+	69380445	69404533	4281	protein_coding	dehydrogenase/reductase_(SDR_family)_member_9	514	826	589	228	275	405	6.76262	9.74273	7.13758	3.58917	3.85245	5.9559		7.88097	4.46584			2.97837	2.15893
ENSMUSG00000026083	5539.78	3433.22	0.63405	1.024e-05	0.00050446	Eif5b	chr1	+	37998010	38055579	7797	protein_coding	eukaryotic_translation_initiation_factor_5B	4213	7427	7412	2926	3144	3185	30.4341	48.0985	49.3161	25.2902	24.1827	25.717		42.6162	25.0633			5.41333	4.6475
ENSMUSG00000074923	427.191	260.368	0.63515	0.00011631	0.0039213	Pak6	chr2	+	118663303	118698020	4411	protein_coding	p21_protein_(Cdc42/Rac)-activated_kinase_6	381	524	553	202	249	252	4.86503	5.99846	6.50382	3.08616	3.38542	3.59668		5.7891	3.35609			2.53334	1.74678
ENSMUSG00000028927	612.657	371.65	0.63738	0.0001552	0.0049587	Padi2	chr4	+	140906344	140952586	4774	protein_coding	peptidyl_arginine_deiminase_type_II	654	917	524	347	343	311	7.71601	9.69913	5.69416	4.89837	4.30885	4.10125		7.7031	4.43616			2.94544	2.14931
ENSMUSG00000025885	1426.49	892.204	0.63745	2.5357e-07	1.7557e-05	Myo5b	chr18	+	74440936	74771493	6745	protein_coding	myosin_VB	1371	1909	1593	754	787	863	11.4486	14.2912	12.2522	7.53346	6.9975	8.05502		12.664	7.52866			3.66266	2.91239
ENSMUSG00000003051	167.716	95.4307	0.64073	0.0028193	0.04518	Elf3	chr1	-	135253575	135258568	2095	protein_coding	E74-like_factor_3	146	177	247	90	88	79	3.92524	4.26614	6.11637	2.8951	2.51912	2.374		4.76925	2.59607			2.25376	1.37633
ENSMUSG00000078453	330.505	191.956	0.64484	0.0012894	0.025441	Abracl	chr10	-	18011263	18023252	807	protein_coding	ABRA_C-terminal_like	287	325	509	189	184	144	20.0311	20.3355	32.7209	15.7831	13.674	11.2338		24.3625	13.5636			4.60659	3.76167
ENSMUSG00000020256	792.219	482.742	0.64626	3.1183e-05	0.0012976	Aldh1l2	chr10	-	83487450	83534140	6027	protein_coding	aldehyde_dehydrogenase_1_family_member_L2	644	1176	911	407	476	420	6.01841	9.85262	7.84148	4.55091	4.73648	4.38719		7.90417	4.55819			2.98261	2.18846
ENSMUSG00000031681	354.842	209.505	0.64839	0.00052175	0.012769	Smad1	chr8	-	79338395	79399518	3775	protein_coding	SMAD_family_member_1	263	505	456	201	191	172	3.92406	6.75492	6.26655	3.58826	3.03435	2.86846		5.64851	3.16369			2.49787	1.66161
ENSMUSG00000060227	473.643	281.478	0.64909	0.00031271	0.008683	Casc4	chr2	+	121866970	121936220	4215	protein_coding	cancer_susceptibility_candidate_4	439	666	518	296	281	181	5.8663	7.97852	6.37548	4.73259	3.99815	2.70345		6.7401	3.8114			2.75277	1.93032
ENSMUSG00000030605	4641.86	2870.33	0.65068	2.6179e-07	1.7992e-05	Mfge8	chr7	-	79133769	79149060	2125	protein_coding	milk_fat_globule-EGF_factor_8_protein	4580	5474	5717	2858	2646	2221	121.396	130.074	139.569	90.6375	74.676	65.8003		130.346	77.0379			7.02621	6.2675
ENSMUSG00000020865	329.195	194.457	0.65103	0.00041141	0.010667	Abcc3	chr11	-	94343295	94392997	5005	protein_coding	ATP-binding_cassette_sub-family_C_(CFTR/MRP)_member_3	316	465	346	160	147	216	3.55615	4.69131	3.58635	2.15437	1.76142	2.71699		3.94461	2.21093			1.97988	1.14465
ENSMUSG00000068748	243.061	142.184	0.65197	0.00068901	0.015612	Ptprz1	chr6	+	22875502	23052916	8068	protein_coding	protein_tyrosine_phosphatase_receptor_type_Z_polypeptide_1	196	360	282	127	128	128	1.36832	2.25311	1.81328	1.06082	0.951468	0.998808		1.81157	1.0037			0.857239	0.00532712
ENSMUSG00000053559	385.78	230.115	0.65224	0.00015698	0.0050051	Smagp	chr15	-	100621342	100636865	1132	protein_coding	small_cell_adhesion_glycoprotein	446	391	460	212	215	193	22.1914	17.4412	21.081	12.621	11.3905	10.7337		20.2379	11.5817			4.33899	3.53378
ENSMUSG00000000567	305.684	176.347	0.65237	0.0012297	0.024581	Sox9	chr11	+	112782224	112787760	4135	protein_coding	SRY_(sex_determining_region_Y)-box_9	223	508	331	177	150	147	3.03757	6.20346	4.15273	2.88471	2.17553	2.2381		4.46459	2.43278			2.15853	1.28261
ENSMUSG00000054672	15.6459	0	0.65329	0.0016439	0.030565	5830411N06Rik	chr7	+	140247301	140299791	3342	protein_coding	RIKEN_cDNA_5830411N06_gene	18	30	6	0	0	0	0.303363	0.453274	0.0931377	0	0	0		0.283258	0			-1.81981	#NUM!
ENSMUSG00000059456	371.502	221.556	0.65425	0.00014898	0.0048205	Ptk2b	chr14	-	66153257	66281052	4034	protein_coding	PTK2_protein_tyrosine_kinase_2_beta	342	428	494	200	183	213	4.77515	5.35739	6.3529	3.34117	2.7206	3.32416		5.49515	3.12864			2.45816	1.64554
ENSMUSG00000040659	1063.43	651.582	0.6544	2.124e-06	0.00012149	Efhd2	chr4	-	141858142	141874920	2381	protein_coding	EF_hand_domain_containing_2	911	1409	1324	555	608	594	21.5504	29.8811	28.8476	15.7086	15.3142	15.706		26.7597	15.5763			4.74199	3.96128
ENSMUSG00000061950	1224.56	749.567	0.65753	1.2665e-06	7.5558e-05	Ppp4r1	chr17	+	65782573	65841926	3850	protein_coding	protein_phosphatase_4_regulatory_subunit_1	1102	1662	1430	602	668	751	16.122	21.798	19.2689	10.5376	10.4056	12.2805		19.0629	11.0746			4.2527	3.46918
ENSMUSG00000023243	179.676	102.82	0.65805	0.0011878	0.023837	Kcnk5	chr14	-	20140058	20181782	3364	protein_coding	potassium_channel_subfamily_K_member_5	157	255	205	84	110	84	2.6287	3.82763	3.16139	1.68278	1.96104	1.57203		3.20591	1.73862			1.68073	0.797941
ENSMUSG00000028634	402.759	233.652	0.65887	0.0006712	0.015269	Hivep3	chr4	+	119733784	120138045	11838	protein_coding	human_immunodeficiency_virus_type_I_enhancer_binding_protein_3	347	657	388	183	183	263	1.651	2.80242	1.70033	1.04178	0.927092	1.39867		2.05125	1.12252			1.0365	0.166735
ENSMUSG00000095105	129.394	71.322	0.65913	0.0028939	0.045704	Edaradd	chr13	-	12471209	12520450	8103	protein_coding	EDAR_(ectodysplasin-A_receptor)-associated_death_domain	128	167	146	46	71	76	0.889736	1.04068	0.934733	0.382575	0.525488	0.590481		0.955049	0.499514			-0.0663531	-1.0014
ENSMUSG00000045394	912.059	541.736	0.66206	0.0001029	0.0035156	Epcam	chr17	+	87635979	87651106	2040	protein_coding	epithelial_cell_adhesion_molecule	756	1176	1193	589	491	376	20.8732	29.1087	30.3383	19.4576	14.4345	11.6037		26.7734	15.1653			4.74273	3.9227
ENSMUSG00000050359	5639.93	3443.12	0.66378	4.5735e-07	3.0237e-05	Sprr1a	chr3	-	92483952	92485895	806	protein_coding	small_proline-rich_protein_1A	5931	6118	7019	2900	3716	2692	414.467	383.283	451.774	242.475	276.497	210.27		416.508	243.081			8.7022	7.92529
ENSMUSG00000048915	418.189	245.372	0.66389	0.00025026	0.0072799	Efna5	chr17	-	62604184	62881317	4032	protein_coding	ephrin_A5	342	678	427	201	231	230	4.77752	8.49092	5.49399	3.35954	3.43591	3.59125		6.25415	3.46223			2.64481	1.7917
ENSMUSG00000023147	221.474	125.013	0.6665	0.001305	0.02565	Wrb	chr16	+	96145407	96157852	2495	protein_coding	tryptophan_rich_basic_protein	156	296	311	110	117	110	3.52169	5.99055	6.46652	2.97117	2.81232	2.77562		5.32625	2.85304			2.41312	1.5125
ENSMUSG00000021468	1310.67	797.317	0.66792	4.9786e-07	3.2632e-05	Sptlc1	chr13	-	53332716	53377365	2606	protein_coding	serine_palmitoyltransferase_long_chain_base_subunit_1	1168	1634	1674	656	750	745	25.2444	31.6609	33.3244	16.9642	17.2598	17.9978		30.0766	17.4073			4.91057	4.12162
ENSMUSG00000038642	420.793	245.101	0.66886	0.00026265	0.0075398	Ctss	chr3	+	95526786	95556403	1355	protein_coding	cathepsin_S	498	565	364	253	218	188	20.7008	21.055	13.9361	12.5831	9.64866	8.73487		18.564	10.3222			4.21443	3.36768
ENSMUSG00000057963	373	222.048	0.67059	2.8026e-05	0.0011956	Itpk1	chr12	-	102568582	102704930	2918	protein_coding	inositol_134-triphosphate_5/6_kinase	383	495	393	191	214	194	7.39283	8.56575	6.98696	4.41116	4.39823	4.18557		7.64851	4.33165			2.93518	2.11492
ENSMUSG00000041515	181.957	98.4026	0.67094	0.0029258	0.046017	Irf8	chr8	+	120736358	120756694	3469	protein_coding	interferon_regulatory_factor_8	192	288	144	113	83	68	3.11741	4.19212	2.15347	2.19522	1.43491	1.23408		3.15433	1.6214			1.65734	0.697243
ENSMUSG00000034957	1682.07	1023.07	0.67337	7.7582e-08	5.8366e-06	Cebpa	chr7	+	35119293	35121926	2634	protein_coding	CCAAT/enhancer_binding_protein_(C/EBP)_alpha	1743	1877	2075	851	1013	898	37.2717	35.9827	40.868	21.773	23.0645	21.4634		38.0408	22.1003			5.24948	4.46599
ENSMUSG00000018427	687.213	404.425	0.67472	7.1234e-05	0.0025597	Ypel2	chr11	-	86936425	86993707	4847	protein_coding	yippee-like_2_(Drosophila)	616	1117	639	360	399	332	7.15822	11.6366	6.83925	5.00535	4.93685	4.31224		8.54469	4.75148			3.09503	2.24838
ENSMUSG00000028885	156.618	84.1926	0.67728	0.0027093	0.044072	Smpdl3b	chr4	-	132732966	132757252	2006	protein_coding	sphingomyelin_phosphodiesterase_acid-like_3B	138	256	147	75	58	93	3.87477	6.44399	3.80161	2.51962	1.73399	2.9187		4.70679	2.39077			2.23474	1.25748
ENSMUSG00000023026	1713.76	998.353	0.67739	0.00013494	0.0044605	Dip2b	chr15	+	100038664	100219473	8914	protein_coding	DIP2_disco-interacting_protein_2_homolog_B_(Drosophila)	1254	3057	1663	834	918	940	7.92359	17.3168	9.67833	6.30519	6.17618	6.63885		11.6396	6.37341			3.54097	2.67207
ENSMUSG00000028699	309.896	165.052	0.67759	0.0030637	0.047556	Tspan1	chr4	-	116161869	116167601	1985	protein_coding	tetraspanin_1	263	480	326	221	144	77	7.46264	12.2103	8.51996	7.50303	4.35063	2.44213		9.39764	4.76526			3.2323	2.25256
ENSMUSG00000020120	171.137	93.8247	0.67792	0.0017955	0.032799	Plek	chr11	-	16971206	17052381	4101	protein_coding	pleckstrin	184	225	173	109	64	78	2.52712	2.77037	2.18845	1.79119	0.935923	1.19741		2.49531	1.30817			1.31922	0.387555
ENSMUSG00000027695	562.735	332.23	0.67891	3.1531e-05	0.0013015	Pld1	chr3	+	27938695	28133362	4849	protein_coding	phospholipase_D1	491	865	583	276	308	312	5.7033	9.00761	6.23731	3.83585	3.80933	4.0508		6.98274	3.89866			2.80379	1.96298
ENSMUSG00000021595	2071.99	1251.69	0.68004	1.4939e-07	1.0761e-05	Nsun2	chr13	+	69533746	69635780	4164	protein_coding	NOL1/NOP2/Sun_domain_family_member_2	1821	2646	2618	1026	1134	1215	24.6318	32.0867	32.6167	16.6051	16.3325	18.3698		29.7784	17.1024			4.89619	4.09613
ENSMUSG00000025192	179.943	96.9357	0.68192	0.0022714	0.038715	Entpd7	chr19	+	43689672	43733697	5911	protein_coding	ectonucleoside_triphosphate_diphosphohydrolase_7	165	306	151	104	75	81	1.57224	2.614	1.32525	1.18571	0.76094	0.862704		1.83716	0.93645			0.877481	-0.0947259
ENSMUSG00000078234	410.797	239.757	0.68394	6.572e-05	0.0024012	Klhdc7a	chr4	-	139960220	139968026	7807	protein_coding	kelch_domain_containing_7A	368	597	446	240	216	189	2.65498	3.86132	2.96368	2.07172	1.65928	1.52411		3.15999	1.7517			1.65992	0.808759
ENSMUSG00000005043	209.915	117.664	0.68607	0.00064997	0.014904	Sgsh	chr11	-	119343425	119355536	4357	protein_coding	N-sulfoglucosamine_sulfohydrolase_(sulfamidase)	175	300	247	84	114	120	2.26229	3.4768	2.94097	1.29926	1.56916	1.73393		2.89335	1.53412			1.53274	0.617409
ENSMUSG00000027562	247.108	132.59	0.6869	0.0020837	0.036392	Car2	chr3	+	14886426	14900769	1789	protein_coding	carbonic_anhydrase_2	170	465	230	131	125	101	5.35224	13.1247	6.66958	4.93476	4.19034	3.55426		8.38216	4.22645			3.06732	2.07945
ENSMUSG00000042659	624.429	372.821	0.68782	7.1204e-07	4.569e-05	Arrdc4	chr7	-	68737045	68749241	3855	protein_coding	arrestin_domain_containing_4	620	766	738	322	344	339	9.05867	10.0334	9.93145	5.62907	5.3516	5.53622		9.67452	5.50563			3.27419	2.46091
ENSMUSG00000013523	150.642	81.6649	0.68816	0.0015873	0.029818	Bcas1	chr2	-	170346991	170427845	2952	protein_coding	breast_carcinoma_amplified_sequence_1	132	201	183	84	82	54	2.51857	3.43815	3.216	1.91764	1.66589	1.15164		3.05757	1.57839			1.61239	0.658455
ENSMUSG00000051748	18.4719	0.356114	0.69003	0.0013034	0.02565	1100001G20Rik	chr11	+	83746940	83752642	434	protein_coding	WAP_four-disulfide_core_domain_21	28	5	27	0	1	0	3.63384	0.581736	3.22741	0	0.138185	0		2.481	0.0460616			1.31092	-4.44029
ENSMUSG00000079547	157.276	86.1415	0.69018	0.0011356	0.022971	H2-DMb1	chr17	+	34153072	34160230	1404	protein_coding	histocompatibility_2_class_II_locus_Mb1	171	190	172	93	66	72	6.86003	6.83333	6.35539	4.46396	2.81921	3.22852		6.68292	3.5039			2.74048	1.80896
ENSMUSG00000054342	464.683	265.874	0.69314	0.00013953	0.0045925	Kcnn4	chr7	+	24370263	24385209	2034	protein_coding	potassium_intermediate/small_conductance_calcium-activated_channel_subfamily_N_member_4	472	576	532	294	254	167	13.0704	14.2994	13.5688	9.74095	7.48915	5.16896		13.6462	7.46635			3.77043	2.9004
ENSMUSG00000024300	127.947	68.7355	0.69632	0.001416	0.027202	Myo1f	chr17	+	33555719	33607764	3819	protein_coding	myosin_IF	136	155	143	69	64	52	2.00579	2.0494	1.94253	1.2176	1.00503	0.857219		1.99924	1.02662			0.999453	0.0378978
ENSMUSG00000038608	202.052	110.815	0.69725	0.00079886	0.017759	Dock10	chr1	-	80501073	80758527	7198	protein_coding	dedicator_of_cytokinesis_10	220	298	172	84	100	115	1.7215	2.0905	1.23964	0.786452	0.833179	1.00583		1.68388	0.875153			0.751792	-0.192393
ENSMUSG00000021281	1486.63	886.121	0.69819	6.9821e-08	5.3584e-06	Tnfaip2	chr12	+	111442469	111455018	3889	protein_coding	tumor_necrosis_factor_alpha-induced_protein_2	1401	2126	1568	762	867	762	20.2907	27.6039	20.9165	13.2045	13.37	12.3354		22.937	12.97			4.51961	3.6971
ENSMUSG00000020573	110.436	57.4489	0.69872	0.0023643	0.039853	Pik3cg	chr12	-	32173473	32208659	5871	protein_coding	phosphoinositide-3-kinase_catalytic_gamma_polypeptide	121	142	112	61	42	51	1.16084	1.2213	0.989661	0.700201	0.429029	0.546885		1.12393	0.558705			0.168554	-0.839841
ENSMUSG00000012350	4816.03	2878.37	0.7012	6.2665e-09	5.5966e-07	Ehf	chr2	-	103263433	103303278	4469	protein_coding	ets_homologous_factor	4389	6973	5169	2517	2609	2630	55.3162	78.7871	60.0035	37.9558	35.0117	37.0496		64.7023	36.6724			6.01574	5.19662
ENSMUSG00000024529	382.955	215.031	0.70389	0.00021943	0.0065839	Lox	chr18	-	52516069	52529867	4468	protein_coding	lysyl_oxidase	348	640	335	201	195	183	4.38696	7.2329	3.88967	3.03171	2.61741	2.57855		5.16984	2.74256			2.37012	1.45552
ENSMUSG00000028435	4433.53	2634.02	0.70518	2.2229e-08	1.8154e-06	Aqp3	chr4	-	41092722	41098183	1765	protein_coding	aquaporin_3	3840	5565	5752	2367	2309	2416	122.542	159.208	169.065	90.3771	78.4565	86.1768		150.272	85.0035			7.23143	6.40945
ENSMUSG00000040605	649.5	368.624	0.70641	8.9187e-05	0.003124	Bace2	chr16	+	97356728	97439012	3736	protein_coding	beta-site_APP-cleaving_enzyme_2	585	969	679	415	328	247	8.81955	13.0967	9.42852	7.48593	5.26522	4.16225		10.4483	5.6378			3.38519	2.49513
ENSMUSG00000026473	8270.93	4974.85	0.70653	7.9009e-13	1.2188e-10	Glul	chr1	+	153899944	153909723	2792	protein_coding	glutamate-ammonia_ligase_(glutamine_synthetase)	8168	10333	9656	4329	4647	4436	164.777	186.877	179.417	104.491	99.8176	100.026		177.024	101.445			7.4678	6.66455
ENSMUSG00000025432	191.862	104.86	0.7066	0.00057592	0.013764	Avil	chr10	+	127000709	127020994	3033	protein_coding	advillin	222	235	192	88	80	114	4.12266	3.91238	3.28405	1.95531	1.58186	2.3663		3.77303	1.96782			1.91572	0.9766
ENSMUSG00000034591	173.617	86.7023	0.70838	0.0030303	0.047175	Slc41a2	chr10	-	83230848	83337882	4742	protein_coding	solute_carrier_family_41_member_2	170	286	142	114	70	48	2.01922	3.04544	1.55349	1.62012	0.885292	0.637261		2.20605	1.04756			1.14147	0.0670313
ENSMUSG00000033684	3718.22	2202.11	0.70993	1.5226e-08	1.2569e-06	Qsox1	chr1	-	155778155	155812883	3345	protein_coding	quiescin_Q6_sulfhydryl_oxidase_1	3167	5129	4467	1866	2159	1918	53.3272	77.4252	69.2788	37.5942	38.7085	36.0986		66.6771	37.4671			6.05912	5.22755
ENSMUSG00000050108	459.308	262.033	0.71059	3.7797e-05	0.0015071	Bpifc	chr10	-	85959340	86011895	2714	protein_coding	BPI_fold_containing_family_C	366	639	575	220	274	214	7.59571	11.8888	10.991	5.46283	6.05467	4.96412		10.1585	5.49387			3.34462	2.45782
ENSMUSG00000017978	207.027	113.4	0.71076	0.00045968	0.011604	Cadps2	chr6	-	23262773	23839421	4969	protein_coding	Ca2+-dependent_activator_protein_for_secretion_2	165	266	279	110	98	97	1.8703	2.70308	2.91284	1.49186	1.18279	1.22897		2.49541	1.30121			1.31927	0.379849
ENSMUSG00000037944	16.8974	1.87152	0.71313	0.0023107	0.039253	Ccr7	chr11	-	99144196	99155077	1978	protein_coding	chemokine_(C-C_motif)_receptor_7	15	24	19	2	1	2	0.427132	0.612676	0.49832	0.068141	0.0303196	0.0636563		0.512709	0.054039			-0.963787	-4.20986
ENSMUSG00000032496	3138.31	1799.14	0.71738	9.2045e-06	0.00046362	Ltf	chr9	+	111019292	111042766	2742	protein_coding	lactotransferrin	3017	4041	3647	1227	1425	2198	61.9734	74.4161	69	30.1566	31.1672	50.4659		68.4632	37.2632			6.09726	5.21968
ENSMUSG00000042244	196.258	102.698	0.71939	0.0010952	0.022481	Pglyrp3	chr3	+	92014583	92031582	1107	protein_coding	peptidoglycan_recognition_protein_3	193	192	278	69	84	124	9.8199	8.75789	13.028	4.20055	4.55074	7.052		10.5353	5.26776			3.39715	2.39719
ENSMUSG00000005672	276.923	146.123	0.72053	0.00093384	0.019881	Kit	chr5	+	75574916	75656722	5241	protein_coding	kit_oncogene	206	464	292	155	91	145	2.21386	4.47043	2.89034	1.99307	1.0413	1.74177		3.19155	1.59205			1.67426	0.670884
ENSMUSG00000053398	1235.63	721.705	0.7222	5.82e-08	4.5581e-06	Phgdh	chr3	-	98313170	98339990	1893	protein_coding	3-phosphoglycerate_dehydrogenase	1159	1437	1607	638	666	641	34.485	38.3311	44.0399	22.713	21.0996	21.3179		38.952	21.7102			5.28363	4.4403
ENSMUSG00000050211	657.235	378.966	0.72266	1.5825e-06	9.2596e-05	Pla2g4e	chr2	-	120166412	120245335	4477	protein_coding	phospholipase_A2_group_IVE	628	894	725	285	351	387	7.90078	10.0831	8.40101	4.29005	4.70186	5.44204		8.79498	4.81132			3.13668	2.26643
ENSMUSG00000056724	1701.72	999.581	0.7233	3.9805e-09	3.7011e-07	Nbeal2	chr9	-	110624789	110654161	8803	protein_coding	neurobeachin-like_2	1581	2375	1873	865	934	896	10.1158	13.6232	11.0379	6.62202	6.36306	6.40789		11.5923	6.46432			3.53509	2.6925
ENSMUSG00000035164	375.88	194.613	0.72627	0.0011216	0.022778	Zc3h12c	chr9	-	52111985	52168111	6133	protein_coding	zinc_finger_CCCH_type_containing_12C	237	756	330	154	178	193	2.17657	6.22436	2.7914	1.6922	1.74059	1.98117		3.73077	1.80466			1.89948	0.851724
ENSMUSG00000048234	626.247	353.782	0.7271	1.6442e-05	0.00076555	Rnf149	chr1	-	39551296	39577405	2492	protein_coding	ring_finger_protein_149	633	871	635	310	404	243	14.3071	17.6488	13.2192	8.38337	9.72262	6.13898		15.0584	8.08165			3.9125	3.01465
ENSMUSG00000043091	1091.84	633.23	0.72765	1.124e-07	8.2528e-06	Tuba1c	chr15	+	99029891	99038105	1977	protein_coding	tubulin_alpha_1C	1149	1171	1370	560	572	574	32.7349	29.9086	35.9496	19.0891	17.3516	18.2786		32.8644	18.2398			5.03845	4.18902
ENSMUSG00000028544	416.113	233.932	0.72894	2.4157e-05	0.0010601	Slc5a9	chr4	-	111875375	111902918	4484	protein_coding	solute_carrier_family_5_(sodium/glucose_cotransporter)_member_9	337	581	513	184	234	214	4.23313	6.54269	5.93516	2.76539	3.12968	3.0046		5.57033	2.96656			2.47776	1.56879
ENSMUSG00000040899	20.1271	0.769836	0.72999	0.00099357	0.020958	Ccr6	chr17	+	8236043	8257127	1755	protein_coding	chemokine_(C-C_motif)_receptor_6	9	48	15	2	0	0	0.288844	1.38105	0.443399	0.0767994	0	0		0.704431	0.0255998			-0.505469	-5.28772
ENSMUSG00000090124	235.775	122.101	0.73279	0.00082539	0.018198	Ugt1a7c	chr1	+	88095062	88220002	3302	protein_coding	UDP_glucuronosyltransferase_1_family_polypeptide_A7C	257	214	321	80	158	94	4.38383	3.27252	5.04323	1.63274	2.86966	1.79221		4.23319	2.0982			2.08175	1.06915
ENSMUSG00000041737	778.26	449.449	0.73437	7.6514e-08	5.7847e-06	Tmem45b	chr9	-	31426199	31464238	1572	protein_coding	transmembrane_protein_45b	786	998	866	421	426	364	28.1622	32.0571	28.5789	18.0482	16.252	14.5776		29.5994	16.2926			4.8875	4.02615
ENSMUSG00000019852	300.039	155.216	0.73554	0.00083087	0.018284	D10Bwg1379e	chr10	-	18588011	18743758	8216	protein_coding	DNA_segment_Chr_10_Brigham_&_Women's_Genetics_1379_expressed	231	580	238	134	134	150	1.58361	3.56462	1.50279	1.09913	0.978125	1.14939		2.21701	1.07555			1.14861	0.105074
ENSMUSG00000041654	1222.36	691.292	0.74073	2.4254e-06	0.00013568	Slc39a11	chr11	-	113244853	113650079	2781	protein_coding	solute_carrier_family_39_(metal_ion_transporter)_member_11	1126	1715	1348	686	714	464	22.8052	31.1393	25.146	16.6237	15.3974	10.504		26.3635	14.175			4.72047	3.82528
ENSMUSG00000033826	184.113	92.3587	0.74204	0.0011644	0.023428	Dnah8	chr17	+	30624354	30875264	14583	protein_coding	dynein_axonemal_heavy_chain_8	160	319	159	56	91	103	0.617974	1.10456	0.565628	0.258789	0.374235	0.44466		0.762721	0.359228			-0.390773	-1.47703
ENSMUSG00000045763	359.933	178.198	0.74641	0.0012628	0.025078	Basp1	chr15	-	25363285	25413764	1847	protein_coding	brain_abundant_membrane_attached_signal_protein_1	340	571	328	259	121	95	10.3683	15.6104	9.21272	9.45013	3.92888	3.23813		11.7305	5.53905			3.55219	2.46964
ENSMUSG00000021509	153.093	79.1645	0.74646	0.0005314	0.012923	Slc25a48	chr13	+	56438355	56474239	3374	protein_coding	solute_carrier_family_25_member_48	152	170	197	82	74	57	2.53744	2.54419	3.02902	1.63785	1.31534	1.06357		2.70355	1.33892			1.43485	0.421069
ENSMUSG00000018654	121.539	57.8627	0.74868	0.0018514	0.033452	Ikzf1	chr11	+	11685003	11772926	5163	protein_coding	IKAROS_family_zinc_finger_1	131	167	116	74	49	32	1.42911	1.63328	1.16557	0.965905	0.569172	0.390199		1.40932	0.641759			0.494998	-0.639897
ENSMUSG00000070780	571.466	300.846	0.74984	0.00027778	0.007856	Rbm47	chr5	-	66016549	66173117	5210	protein_coding	RNA_binding_motif_protein_47	377	1083	543	246	268	297	4.07569	10.4963	5.40683	3.18201	3.08494	3.58886		6.65961	3.28527			2.73544	1.71601
ENSMUSG00000070702	16.8166	0	0.75027	0.00054391	0.013182	Csn1s1	chr5	+	87666224	87682573	1415	protein_coding	casein_alpha_s1	10	21	27	0	0	0	0.398053	0.749391	0.989892	0	0	0		0.712445	0			-0.489148	#NUM!
ENSMUSG00000055725	155.25	80.2068	0.75061	0.00043902	0.011212	Paqr3	chr5	-	97082329	97111596	4075	protein_coding	progestin_and_adipoQ_receptor_family_member_III	180	189	156	56	82	79	2.48795	2.34196	1.98599	0.926116	1.2068	1.2205		2.27197	1.11781			1.18394	0.160669
ENSMUSG00000038600	399.063	212.498	0.75123	0.00015255	0.0049151	Atp6v0a4	chr6	-	38048483	38124586	3307	protein_coding	ATPase_H+_transporting_lysosomal_V0_subunit_A4	367	482	511	116	218	242	6.25071	7.35967	8.01618	2.3639	3.95341	4.60701		7.20885	3.64144			2.84977	1.86451
ENSMUSG00000060791	75.6209	33.504	0.75171	0.0027779	0.044876	Gmfg	chr7	+	28437447	28448233	2182	protein_coding	glia_maturation_factor_gamma	75	70	110	36	29	25	1.93599	1.6199	2.61528	1.11187	0.797064	0.721312		2.05706	0.876747			1.04058	-0.189767
ENSMUSG00000028645	1144.43	655.208	0.75206	7.3231e-09	6.4275e-07	Slc2a1	chr4	+	119108711	119137330	2607	protein_coding	solute_carrier_family_2_(facilitated_glucose_transporter)_member_1	1035	1472	1404	559	617	591	22.3613	28.511	27.9387	14.4503	14.1936	14.272		26.2703	14.3053			4.71536	3.83848
ENSMUSG00000029379	17.2156	0	0.75613	0.0005054	0.012449	Cxcl3	chr5	+	90786103	90788086	1009	protein_coding	chemokine_(C-X-C_motif)_ligand_3	15	13	30	0	0	0	0.837331	0.650576	1.54245	0	0	0		1.01012	0			0.0145248	#NUM!
ENSMUSG00000071856	689.74	383.306	0.75626	3.5503e-06	0.00019574	Mcc	chr18	-	44425061	44812182	7857	protein_coding	mutated_in_colorectal_cancers	657	1016	693	297	323	413	4.70984	6.52954	4.5757	2.54744	2.46545	3.30926		5.27169	2.77405			2.39827	1.47199
ENSMUSG00000030659	1570.73	896.59	0.75755	3.8831e-09	3.6382e-07	Nucb2	chr7	+	116504369	116540554	1913	protein_coding	nucleobindin_2	1397	2178	1811	794	799	822	41.1319	57.4895	49.1116	27.9712	25.0485	27.0517		49.2443	26.6905			5.62189	4.73825
ENSMUSG00000024331	7584.65	4339.16	0.76089	2.612e-10	2.8493e-08	Dsc2	chr18	-	20030633	20059554	4630	protein_coding	desmocollin_2	6558	10701	8788	3648	4090	3966	79.7788	116.705	98.4668	53.0981	52.9776	53.9274		98.3168	53.3344			6.61937	5.73699
ENSMUSG00000062464	18.21	1.4578	0.76241	0.0010703	0.022158	Cyp4f37	chr17	+	32621319	32636184	2642	protein_coding	cytochrome_P450_family_4_subfamily_f_polypeptide_37	19	24	19	0	2	2	0.405059	0.458695	0.37308	0	0.0453991	0.0476579		0.412278	0.031019			-1.27831	-5.0107
ENSMUSG00000030786	227.014	113.967	0.76302	0.00058991	0.013968	Itgam	chr7	+	128062640	128128160	4803	protein_coding	integrin_alpha_M	208	399	179	104	82	120	2.4392	4.19475	1.9334	1.45924	1.02388	1.57292		2.85578	1.35201			1.51389	0.43511
ENSMUSG00000046354	80.2701	35.7467	0.7657	0.0020639	0.036227	Defb14	chr8	+	19194357	19195212	204	protein_coding	defensin_beta_14	101	82	86	31	25	40	27.8861	20.2969	21.87	10.2409	7.34953	12.3443		23.351	9.97824			4.54541	3.31879
ENSMUSG00000004709	28.304	5.56001	0.76589	0.0023018	0.039147	Cd244	chr1	+	171559193	171585318	3760	protein_coding	CD244_natural_killer_cell_receptor_2B4	38	23	33	7	7	1	0.569237	0.308877	0.45531	0.125463	0.11165	0.0167436		0.444474	0.0846189			-1.16983	-3.56288
ENSMUSG00000018920	112.072	52.8693	0.76779	0.0012983	0.025585	Cxcl16	chr11	-	70453983	70459984	2699	protein_coding	chemokine_(C-X-C_motif)_ligand_16	89	191	109	55	44	43	1.85731	3.57335	2.0951	1.3733	0.977687	1.00301		2.50859	1.118			1.32688	0.160916
ENSMUSG00000032122	601.252	333.474	0.76806	7.7981e-07	4.9672e-05	Slc37a2	chr9	-	37229149	37255738	4379	protein_coding	solute_carrier_family_37_(glycerol-3-phosphate_transporter)_member_2	514	762	781	279	325	296	6.61128	8.7867	9.25245	4.29372	4.45101	4.25554		8.21681	4.33342			3.03858	2.11551
ENSMUSG00000072845	5052.44	2852.35	0.76856	6.6347e-09	5.891e-07	Tmprss11a	chr5	-	86410410	86468990	2657	protein_coding	transmembrane_protease_serine_11a	4224	7277	5881	2309	2587	2796	89.5426	138.295	114.826	58.5649	58.3922	66.2496		114.221	61.0689			6.83569	5.93237
ENSMUSG00000037172	972.85	543.078	0.76959	1.7095e-07	1.22e-05	E330009J07Rik	chr6	-	40401375	40436135	6742	protein_coding	RIKEN_cDNA_E330009J07_gene	816	1395	1135	507	485	470	6.81708	10.448	8.73349	5.06785	4.31423	4.38881		8.66617	4.5903			3.1154	2.19859
ENSMUSG00000017057	1154.24	652.466	0.77234	1.0041e-09	1.0432e-07	Il13ra1	chrX	+	36112110	36171259	3712	protein_coding	interleukin_13_receptor_alpha_1	1079	1520	1345	544	614	602	16.3723	20.6767	18.7973	9.87633	9.91997	10.21		18.6154	10.0021			4.21843	3.32223
ENSMUSG00000000682	85.553	38.8655	0.77486	0.0015149	0.028583	Cd52	chr4	-	134082448	134095082	514	protein_coding	CD52_antigen	93	104	93	45	27	32	10.191	10.2168	9.38643	5.90003	3.15029	3.91945		9.93142	4.32326			3.312	2.11212
ENSMUSG00000031506	82.7268	36.5241	0.77693	0.0017566	0.032321	Ptpn7	chr1	+	135132700	135145317	3740	protein_coding	protein_tyrosine_phosphatase_non-receptor_type_7	68	132	86	29	44	26	1.02408	1.78217	1.19291	0.522554	0.705555	0.437663		1.33305	0.555257			0.414733	-0.848771
ENSMUSG00000031608	959.84	493.504	0.77852	0.00015083	0.0048701	Galnt7	chr8	-	57523828	57653032	4313	protein_coding	UDP-N-acetyl-alpha-D-galactosamine:_polypeptide_N-acetylgalactosaminyltransferase_7	854	1461	989	568	529	232	11.1526	17.1047	11.8959	8.87511	7.35574	3.38646		13.3844	6.5391			3.74248	2.70909
ENSMUSG00000035673	1129.29	631.299	0.77925	8.199e-09	7.1551e-07	Sbno2	chr10	-	80057416	80102698	4227	protein_coding	strawberry_notch_homolog_2_(Drosophila)	1058	1574	1235	492	616	597	14.0978	18.8026	15.1571	7.844	8.73974	8.8916		16.0192	8.49178			4.00173	3.08607
ENSMUSG00000000308	1555.01	864.153	0.78021	3.9119e-08	3.1116e-06	Ckmt1	chr2	+	121357714	121363737	1620	protein_coding	creatine_kinase_mitochondrial_1_ubiquitous	1443	1746	2096	817	816	695	50.1705	54.4221	67.1208	33.9869	30.2082	27.009		57.2378	30.4014			5.8389	4.92606
ENSMUSG00000000248	87.4101	36.5545	0.78052	0.0021528	0.037191	Clec2g	chr6	+	128934381	128984707	2463	protein_coding	C-type_lectin_domain_family_2_member_g	79	156	68	32	22	44	1.80659	3.1982	1.43227	0.875569	0.535683	1.12467		2.14569	0.845308			1.10144	-0.24245
ENSMUSG00000026961	490.713	249.539	0.78182	0.00018921	0.0058611	Lrrc26	chr2	+	25289915	25291180	1190	protein_coding	leucine_rich_repeat_containing_26	475	525	663	323	204	141	22.4825	22.2771	28.9033	18.292	10.2809	7.45951		24.5543	12.0108			4.6179	3.58626
ENSMUSG00000031662	52.928	16.8331	0.78182	0.002874	0.045608	Snx20	chr8	-	88626828	88636128	1434	protein_coding	sorting_nexin_20	30	69	84	24	14	7	1.17834	2.42966	3.03886	1.12789	0.585503	0.307317		2.21562	0.67357			1.14771	-0.5701
ENSMUSG00000045826	21.1404	2.62469	0.78269	0.0012143	0.024338	Ptprcap	chr19	+	4154606	4156751	927	protein_coding	protein_tyrosine_phosphatase_receptor_type_C_polypeptide-associated_protein	23	19	29	4	2	1	1.39748	1.03495	1.62293	0.290794	0.12939	0.0679138		1.35179	0.162699			0.434866	-2.61972
ENSMUSG00000031170	99.4099	34.0618	0.78281	0.0028441	0.04537	Slc38a5	chrX	+	8271133	8280179	1983	protein_coding	solute_carrier_family_38_member_5	69	137	137	54	31	6	1.95985	3.48854	3.58409	1.83517	0.937538	0.190487		3.01083	0.987731			1.59016	-0.0178096
ENSMUSG00000044737	8871.22	5021.2	0.78301	1.3884e-12	2.0994e-10	Klk14	chr7	+	43690418	43695536	1271	protein_coding	kallikrein_related-peptidase_14	8065	11483	10771	4435	4493	4598	357.401	456.2	439.634	235.154	212.002	227.752		417.745	224.969			8.70648	7.81359
ENSMUSG00000034330	352.894	190.026	0.78338	5.2086e-06	0.0002762	Plcg2	chr8	+	117498291	117635140	4296	protein_coding	phospholipase_C_gamma_2	345	484	377	140	197	177	4.52327	5.68888	4.55258	2.19618	2.75012	2.59386		4.92158	2.51339			2.29912	1.32963
ENSMUSG00000020891	37.3936	5.55845	0.78378	0.0013802	0.026723	Alox8	chr11	-	69183932	69197843	3226	protein_coding	arachidonate_8-lipoxygenase	41	28	56	0	2	13	0.715841	0.438268	0.900543	0	0.0371805	0.253698		0.684884	0.0969595			-0.546069	-3.36647
ENSMUSG00000032409	284.072	149.194	0.7857	3.4807e-05	0.0014251	Atr	chr9	+	95857597	95951644	8074	protein_coding	ataxia_telangiectasia_and_Rad3_related	265	438	274	115	146	142	1.84865	2.73925	1.76053	0.959873	1.08446	1.10723		2.11614	1.05052			1.08144	0.0711053
ENSMUSG00000029371	100.615	38.1939	0.78779	0.0024378	0.040778	Cxcl5	chr5	+	90759299	90761625	1655	protein_coding	chemokine_(C-X-C_motif)_ligand_5	55	181	117	13	44	47	1.87181	5.52238	3.66749	0.529359	1.59443	1.78788		3.68723	1.30389			1.88254	0.38282
ENSMUSG00000093470	239.416	123.912	0.78833	6.6658e-05	0.0024296	Gm20645	chr11	-	23736847	23740357	3511	lincRNA	predicted_gene_20645	201	339	283	95	105	134	3.2245	4.87545	4.18154	1.82347	1.79353	2.40277		4.09383	2.00659			2.03345	1.00474
ENSMUSG00000026580	64.3741	22.9765	0.78906	0.002565	0.042258	Selp	chr1	+	164115264	164150026	3438	protein_coding	selectin_platelet	62	128	34	19	22	21	1.01574	1.87997	0.513043	0.372437	0.383766	0.384549		1.13625	0.380251			0.18428	-1.39498
ENSMUSG00000043613	236.964	112.631	0.79024	0.00062933	0.01454	Mmp3	chr9	+	7445822	7455972	1798	protein_coding	matrix_metallopeptidase_3	272	394	146	125	88	89	8.52072	11.065	4.21254	4.68517	2.93524	3.11629		7.93276	3.5789			2.98782	1.83952
ENSMUSG00000022372	70.4358	28.9244	0.79197	0.0018531	0.033452	Sla	chr15	-	66780819	66831829	6572	protein_coding	src-like_adaptor	87	90	61	30	31	17	0.745622	0.691498	0.481518	0.30763	0.282888	0.162851		0.639546	0.251123			-0.64488	-1.99354
ENSMUSG00000036943	791.304	428.407	0.79224	9.3143e-07	5.8061e-05	Rab8b	chr9	-	66843672	66919705	4743	protein_coding	RAB8B_member_RAS_oncogene_family	664	1241	827	345	403	408	7.88519	13.2119	9.04551	4.90197	5.09568	5.41558		10.0475	5.13774			3.32877	2.36113
ENSMUSG00000017390	151.738	76.4003	0.79386	0.00014405	0.0047008	Aldoc	chr11	+	78322968	78327781	2786	protein_coding	aldolase_C_fructose-bisphosphate	149	193	175	61	68	77	3.01233	3.49802	3.25865	1.47555	1.46379	1.73999		3.25633	1.55978			1.70325	0.641339
ENSMUSG00000002033	27.9643	3.76277	0.79491	0.0011203	0.022778	Cd3g	chr9	-	44969572	44980431	1023	protein_coding	CD3_antigen_gamma_polypeptide	27	22	45	7	3	0	1.48657	1.08591	2.28201	0.461134	0.175872	0		1.61816	0.212335			0.694356	-2.23558
ENSMUSG00000028613	113.604	50.564	0.79523	0.0011031	0.022583	Lrp8	chr4	+	107802261	107876840	6627	protein_coding	low_density_lipoprotein_receptor-related_protein_8_apolipoprotein_e_receptor	109	151	128	25	71	42	0.926418	1.15055	1.00201	0.254231	0.642527	0.398998		1.02633	0.431918			0.0374908	-1.21117
ENSMUSG00000024486	351.102	183.702	0.79735	1.8536e-05	0.00084756	Hbegf	chr18	-	36504929	36515805	2373	protein_coding	heparin-binding_EGF-like_growth_factor	269	519	424	143	176	177	6.38487	11.0437	9.26934	4.06109	4.448	4.69584		8.89931	4.40165			3.15369	2.13804
ENSMUSG00000007034	250.729	125.701	0.79764	0.00014324	0.0046842	Slc44a4	chr17	+	34914466	34930436	3055	protein_coding	solute_carrier_family_44_member_4	261	323	269	153	107	77	4.81201	5.33872	4.56795	3.37509	2.1005	1.58678		4.90623	2.35412			2.29461	1.23519
ENSMUSG00000026980	39.0004	11.1549	0.79815	0.0022672	0.038687	Ly75	chr2	-	60292103	60383303	6901	protein_coding	lymphocyte_antigen_75	39	72	24	10	9	11	0.31831	0.526825	0.180418	0.0976546	0.0782133	0.10035		0.341851	0.0920727			-1.54856	-3.44108
ENSMUSG00000027333	978.348	541.62	0.79941	3.3967e-10	3.5775e-08	Smox	chr2	+	131491496	131525922	2299	protein_coding	spermine_oxidase	1030	1188	1102	490	493	476	25.2345	26.0929	24.867	14.3636	12.8605	13.0348		25.3982	13.4196			4.66665	3.74627
ENSMUSG00000020399	34.8487	8.76652	0.79943	0.0020482	0.036078	Havcr2	chr11	+	46454935	46481255	2721	protein_coding	hepatitis_A_virus_cellular_receptor_2	43	47	28	3	13	8	0.890097	0.872198	0.533839	0.0743015	0.286526	0.185097		0.765378	0.181975			-0.385756	-2.45819
ENSMUSG00000032000	358.316	188.011	0.80035	1.2239e-05	0.00058593	Birc3	chr9	-	7848699	7873186	2909	protein_coding	baculoviral_IAP_repeat-containing_3	296	525	413	190	153	162	5.7312	9.113	7.36524	4.40164	3.15426	3.50598		7.40315	3.68729			2.88814	1.88256
ENSMUSG00000029154	281.889	144.889	0.80237	3.6991e-05	0.0014867	Cwh43	chr5	+	73406076	73453435	2725	protein_coding	cell_wall_biogenesis_43_C-terminal_homolog_(S._cerevisiae)	221	381	367	116	159	117	4.56797	7.05999	6.98683	2.86877	3.49929	2.70307		6.20493	3.02371			2.63341	1.59632
ENSMUSG00000026180	40.4168	12.2929	0.80254	0.0022098	0.037919	Cxcr2	chr1	+	74153989	74161246	3046	protein_coding	chemokine_(C-X-C_motif)_receptor_2	29	42	67	13	10	10	0.536248	0.69625	1.1411	0.287619	0.196888	0.206685		0.791201	0.230397			-0.337884	-2.1178
ENSMUSG00000037661	208.243	105.346	0.80401	7.3256e-05	0.0026262	Gpr160	chr3	+	30855950	30897192	2523	protein_coding	G_protein-coupled_receptor_160	173	274	267	101	105	78	3.86212	5.48377	5.49003	2.69779	2.49587	1.94632		4.94531	2.38			2.30606	1.25096
ENSMUSG00000024066	2205.48	1210.67	0.80476	1.9966e-09	1.9929e-07	Xdh	chr17	-	73883908	73950182	4587	protein_coding	xanthine_dehydrogenase	1938	3229	2415	967	1137	1163	23.797	35.5455	27.313	14.207	14.8656	15.9621		28.8852	15.0115			4.85226	3.908
ENSMUSG00000044103	863.67	472.942	0.80545	3.6521e-09	3.4643e-07	Il1f9	chr2	+	24186476	24193568	1648	protein_coding	interleukin_1_family_member_9	804	1071	1070	389	447	440	27.4787	32.8154	33.6827	15.9073	16.2667	16.8087		31.3256	16.3276			4.96927	4.02924
ENSMUSG00000030650	543.121	287.794	0.80672	2.3205e-06	0.00013125	Tmc5	chr7	+	118597297	118675086	3906	protein_coding	transmembrane_channel-like_gene_family_5	446	727	691	286	275	214	6.43132	9.39827	9.17754	4.93445	4.22231	3.44921		8.33571	4.20199			3.05931	2.07107
ENSMUSG00000048992	146.655	59.4631	0.80815	0.001495	0.028327	Prss32	chr17	+	23843855	23859776	1689	protein_coding	protease_serine_32	120	274	117	89	31	38	4.00174	8.19156	3.59366	3.55112	1.10073	1.41642		5.26232	2.02276			2.3957	1.01632
ENSMUSG00000096931	27.9454	5.27513	0.81067	0.0013532	0.026393	Gm26656	chr6	+	128843786	128846959	2972	lincRNA	predicted_gene_26656	28	34	33	6	1	7	0.530648	0.577665	0.576031	0.136053	0.0201791	0.148282		0.561448	0.101504			-0.832776	-3.30039
ENSMUSG00000034783	54.8043	17.5287	0.81164	0.0019811	0.03518	Cd207	chr6	-	83671207	83677857	1530	protein_coding	CD207_antigen	67	47	69	24	17	6	2.4665	1.55114	2.33958	1.05712	0.666358	0.246887		2.11907	0.656788			1.08343	-0.606499
ENSMUSG00000030789	105.434	45.1908	0.81306	0.0010102	0.021168	Itgax	chr7	+	128129547	128150656	4045	protein_coding	integrin_alpha_X	120	161	79	55	35	31	1.67094	2.0098	1.01319	0.916324	0.518919	0.482482		1.56464	0.639242			0.645832	-0.645567
ENSMUSG00000081344	75.1427	25.5071	0.81334	0.0018967	0.033985	Gm14303	chr2	-	172509521	172509691	171	pseudogene	predicted_gene_14303	135	44	65	18	26	25	44.4667	12.9928	19.7196	7.09384	9.11858	9.20411		25.7264	8.47218			4.68518	3.08273
ENSMUSG00000029752	849.98	456.441	0.81348	9.66e-08	7.1615e-06	Asns	chr6	-	7675169	7693254	2016	protein_coding	asparagine_synthetase	771	956	1164	386	406	438	21.5408	23.9449	29.9532	12.9033	12.0777	13.678		25.1463	12.8863			4.65227	3.68777
ENSMUSG00000074272	715.291	371.358	0.81433	7.7119e-06	0.00039789	Ceacam1	chr7	-	25461702	25477625	3736	protein_coding	carcinoembryonic_antigen-related_cell_adhesion_molecule_1	532	1200	753	349	362	290	8.02051	16.2189	10.4561	6.2954	5.81101	4.88685		11.5651	5.66442			3.53171	2.50193
ENSMUSG00000001588	46.8444	15.3935	0.81571	0.0018676	0.033628	Acap1	chr11	-	69881567	69895539	2973	protein_coding	ArfGAP_with_coiled-coil_ankyrin_repeat_and_PH_domains_1	51	49	58	20	8	13	0.966212	0.832237	1.01208	0.453357	0.161378	0.275287		0.936842	0.296674			-0.0941222	-1.75305
ENSMUSG00000040432	380.778	200.372	0.81856	1.2624e-06	7.5558e-05	Ltb4r2	chr14	+	55761428	55763229	1439	protein_coding	leukotriene_B4_receptor_2	370	537	396	182	166	191	14.4823	18.8434	14.2763	8.52345	6.91827	8.35623		15.8673	7.93265			3.98799	2.9878
ENSMUSG00000027398	36.136	5.9843	0.8222	0.0010152	0.02121	Il1b	chr2	-	129364570	129371139	1356	protein_coding	interleukin_1_beta	23	71	33	3	1	12	0.955356	2.6439	1.26251	0.149096	0.0442273	0.557134		1.62059	0.250152			0.696517	-1.99912
ENSMUSG00000049848	514.145	267.687	0.82231	2.3911e-06	0.00013425	Ceacam19	chr7	-	19875742	19887965	3361	protein_coding	carcinoembryonic_antigen-related_cell_adhesion_molecule_19	468	593	689	188	247	288	7.84286	8.90906	10.6349	3.76959	4.40736	5.39463		9.12892	4.52386			3.19044	2.17755
ENSMUSG00000023169	655.84	330.059	0.82267	3.0336e-05	0.0012763	Slc38a1	chr15	-	96571418	96642913	7752	protein_coding	solute_carrier_family_38_member_1	551	1179	549	330	321	238	4.00346	7.67973	3.674	2.86883	2.48337	1.93286		5.11906	2.42835			2.35588	1.27998
ENSMUSG00000024899	660.167	332.9	0.82281	2.7056e-05	0.0011574	Papss2	chr19	+	32620005	32667187	3635	protein_coding	3'-phosphoadenosine_5'-phosphosulfate_synthase_2	576	1038	663	390	306	198	8.92515	14.4191	9.46215	7.23044	5.04855	3.42925		10.9355	5.23608			3.45094	2.38849
ENSMUSG00000037624	183.236	91.18	0.82402	4.6576e-05	0.0017785	Kcnk2	chr1	-	189207931	189343832	3572	protein_coding	potassium_channel_subfamily_K_member_2	176	266	186	79	89	78	2.77523	3.76024	2.70136	1.49046	1.49427	1.37474		3.07894	1.45316			1.62243	0.53919
ENSMUSG00000026303	637.315	333.446	0.82598	9.1158e-07	5.7291e-05	Mlph	chr1	+	90915085	90951142	4499	protein_coding	melanophilin	670	847	653	345	330	223	8.38795	9.50633	7.5297	5.16783	4.39894	3.12052		8.47466	4.22909			3.08316	2.08035
ENSMUSG00000026450	3722.13	2021.71	0.82852	2.0169e-11	2.6327e-09	Chit1	chr1	+	134111242	134151540	1815	protein_coding	chitinase_1_(chitotriosidase)	3620	4215	4800	1654	2048	1759	112.339	117.265	137.197	61.4135	67.6711	61.0137		122.267	63.3661			6.93389	5.98564
ENSMUSG00000074280	44.2124	14.3477	0.83019	0.0015378	0.028959	Gm6166	chr9	+	57483913	57484585	669	pseudogene	predicted_gene_6166	49	46	54	9	18	12	4.12541	3.47198	4.18744	0.906611	1.6136	1.12926		3.92828	1.21649			1.9739	0.282725
ENSMUSG00000090035	1350.59	697.027	0.83174	2.2921e-06	0.00013013	Galnt4	chr10	+	99108159	99113247	5089	protein_coding	UDP-N-acetyl-alpha-D-galactosamine:polypeptide_N-acetylgalactosaminyltransferase_4	1090	2160	1422	776	592	503	12.064	21.4322	14.496	10.2762	6.97653	6.22262		15.9974	7.82513			3.99977	2.96811
ENSMUSG00000021998	938.845	491.065	0.83242	4.1972e-07	2.8114e-05	Lcp1	chr14	+	75131101	75230842	3841	protein_coding	lymphocyte_cytosolic_protein_1	914	1472	841	480	410	430	13.4029	19.3513	11.3588	8.42174	6.40161	7.04794		14.7043	7.29043			3.87817	2.866
ENSMUSG00000031906	3162.35	1719.09	0.83286	1.4383e-12	2.1534e-10	Smpd3	chr8	-	106252548	106337988	5148	protein_coding	sphingomyelin_phosphodiesterase_3_neutral	3022	4061	3705	1439	1484	1708	33.0638	39.8327	37.3362	18.8377	17.288	20.8875		36.7443	19.0044			5.19945	4.24826
ENSMUSG00000040525	325.364	165.975	0.83328	5.4095e-06	0.00028586	Cblc	chr7	-	19778881	19796809	1662	protein_coding	Casitas_B-lineage_lymphoma_c	272	465	382	126	176	147	9.21797	14.1276	11.9238	5.1091	6.35085	5.56832		11.7564	5.67609			3.55538	2.5049
ENSMUSG00000031750	260.97	130.282	0.83349	2.3124e-05	0.0010236	Il34	chr8	-	110741829	110805924	1796	protein_coding	interleukin_34	255	400	241	127	104	119	7.99707	11.246	6.96132	4.76543	3.47278	4.17137		8.73481	4.13653			3.12678	2.04842
ENSMUSG00000048455	1870.59	998.545	0.8338	3.6183e-09	3.4536e-07	Sprr1b	chr3	-	92436809	92438779	820	protein_coding	small_proline-rich_protein_1B	2041	1888	2373	835	1019	843	140.193	116.261	150.129	68.6242	74.5264	64.722		135.528	69.2909			7.08244	6.11459
ENSMUSG00000032020	166.392	77.2946	0.83476	0.00022151	0.0066139	Ubash3b	chr9	-	41011098	41161697	6354	protein_coding	ubiquitin_associated_and_SH3_domain_containing_B	164	264	144	82	52	73	1.45376	2.09799	1.1757	0.869704	0.490802	0.723292		1.57582	0.694599			0.656099	-0.525747
ENSMUSG00000023903	31.9814	6.71625	0.83522	0.0011398	0.023025	Mmp25	chr17	-	23629458	23645269	3373	protein_coding	matrix_metallopeptidase_25	24	63	25	6	4	8	0.400767	0.943126	0.384507	0.119878	0.0711203	0.149318		0.576134	0.113439			-0.795525	-3.14001
ENSMUSG00000074695	19.122	0	0.8356	0.00018881	0.0058608	Il22	chr10	+	118204942	118210047	1110	protein_coding	interleukin_22	20	14	30	0	0	0	1.01486	0.63687	1.4021	0	0	0		1.01794	0			0.0256551	#NUM!
ENSMUSG00000043702	952.205	505.447	0.836	1.2021e-08	1.0087e-06	Pde12	chr14	-	26659958	26669883	7725	protein_coding	phosphodiesterase_12	919	1240	1090	407	411	543	6.70061	8.1053	7.31996	3.55059	3.19075	4.42526		7.37529	3.7222			2.8827	1.89616
ENSMUSG00000024743	379.777	174.858	0.83786	0.00023348	0.0069093	Syt7	chr19	+	10389090	10453181	6834	protein_coding	synaptotagmin_VII	283	644	393	223	161	85	2.33243	4.75835	2.98331	2.19905	1.41287	0.783036		3.35803	1.46498			1.74762	0.550884
ENSMUSG00000024679	49.4948	16.4209	0.83834	0.0013611	0.026488	Ms4a6d	chr19	-	11586604	11604849	1418	protein_coding	membrane-spanning_4-domains_subfamily_A_member_6D	46	84	41	18	12	14	1.82717	2.99122	1.49999	0.855463	0.507522	0.62157		2.10613	0.661518			1.07459	-0.596147
ENSMUSG00000034107	42.9317	12.5369	0.83997	0.0013659	0.026539	Ano7	chr1	+	93373930	93404303	3984	protein_coding	anoctamin_7	37	56	54	12	17	5	0.523094	0.709765	0.703162	0.202986	0.255905	0.0790112		0.64534	0.179301			-0.631869	-2.47954
ENSMUSG00000042035	1621.89	840.652	0.84035	4.6521e-07	3.0624e-05	Igsf3	chr3	+	101377125	101463060	7330	protein_coding	immunoglobulin_superfamily_member_3	1324	2576	1707	586	783	902	10.1738	17.7455	12.0812	5.38764	6.40631	7.74712		13.3335	6.51369			3.73698	2.70347
ENSMUSG00000021025	858.112	456.902	0.84058	1.5548e-09	1.5725e-07	Nfkbia	chr12	-	55489411	55492647	1577	protein_coding	nuclear_factor_of_kappa_light_polypeptide_gene_enhancer_in_B_cells_inhibitor_alpha	797	1143	994	429	432	370	28.4658	36.5982	32.6991	18.3329	16.4287	14.7709		32.5877	16.5108			5.02626	4.04534
ENSMUSG00000022408	866.464	463.576	0.84078	2.3658e-10	2.6182e-08	Fam83f	chr15	+	80671847	80700420	2988	protein_coding	family_with_sequence_similarity_83_member_F	820	1105	1031	415	424	410	15.4572	18.6736	17.9002	9.35992	8.51011	8.63856		17.3437	8.8362			4.11634	3.14343
ENSMUSG00000022831	176.483	85.5382	0.84496	4.1993e-05	0.0016364	Hcls1	chr16	+	36934983	36963212	2016	protein_coding	hematopoietic_cell_specific_Lyn_substrate_1	187	227	186	74	66	90	5.22454	5.68566	4.78634	2.47369	1.96338	2.81054		5.23218	2.41587			2.38741	1.27254
ENSMUSG00000020469	51.2547	16.9603	0.85202	0.0011128	0.02272	Myl7	chr11	-	5896637	5898782	590	protein_coding	myosin_light_polypeptide_7_regulatory	49	47	77	12	20	14	4.6778	4.02246	6.77048	1.37067	2.03296	1.49387		5.15691	1.6325			2.36651	0.707084
ENSMUSG00000029762	196.143	92.5349	0.85609	6.4374e-05	0.0023576	Akr1b8	chr6	+	34354119	34368463	1358	protein_coding	aldo-keto_reductase_family_1_member_B8	149	308	222	93	85	71	6.17993	11.4524	8.48074	4.61517	3.75378	3.29152		8.70436	3.88683			3.12174	1.95859
ENSMUSG00000033213	35.0988	6.78599	0.85624	0.00081842	0.018114	AA467197	chr2	+	122636986	122641191	792	protein_coding	expressed_sequence_AA467197	27	30	62	9	2	7	1.92015	1.91268	4.06113	0.765812	0.151445	0.55643		2.63132	0.491229			1.39579	-1.02553
ENSMUSG00000029032	178.66	83.3803	0.85726	7.8638e-05	0.002806	Arhgef16	chr4	-	154278486	154301676	4123	protein_coding	Rho_guanine_nucleotide_exchange_factor_(GEF)_16	153	204	252	80	88	57	2.09014	2.4984	3.17079	1.30762	1.28003	0.870361		2.58645	1.15267			1.37097	0.204979
ENSMUSG00000041926	912.94	481.997	0.85773	1.3026e-10	1.507e-08	Rnpep	chr1	-	135262712	135284084	2288	protein_coding	arginyl_aminopeptidase_(aminopeptidase_B)	855	1138	1120	419	440	440	21.0478	25.1149	25.3947	12.3414	11.5331	12.1069		23.8525	11.9938			4.57607	3.58422
ENSMUSG00000053101	36.4298	7.67243	0.85921	0.00086466	0.018973	Gpr141	chr13	-	19749682	19824257	3433	protein_coding	G_protein-coupled_receptor_141	24	62	41	5	13	3	0.393763	0.911934	0.619571	0.0981524	0.227101	0.0550155		0.641756	0.126756			-0.639903	-2.97987
ENSMUSG00000028859	47.6219	11.1746	0.86117	0.00092085	0.019722	Csf3r	chr4	+	126024550	126044440	3481	protein_coding	colony_stimulating_factor_3_receptor_(granulocyte)	31	111	27	13	10	7	0.501597	1.61014	0.402384	0.251677	0.172284	0.126599		0.838041	0.18352			-0.254906	-2.44599
ENSMUSG00000022488	266.03	127.937	0.86465	1.8947e-05	0.00086376	Nckap1l	chr15	+	103453825	103498800	4717	protein_coding	NCK_associated_protein_1_like	280	417	215	108	119	118	3.34341	4.46391	2.36458	1.54299	1.51297	1.5749		3.39063	1.54362			1.76155	0.626319
ENSMUSG00000040274	142.963	54.6652	0.86802	0.0006236	0.01443	Cdk6	chr5	+	3343893	3523218	3735	protein_coding	cyclin-dependent_kinase_6	85	300	120	65	33	48	1.28182	4.0558	1.66675	1.17281	0.529875	0.809075		2.33479	0.837253			1.22329	-0.256264
ENSMUSG00000027533	17966.5	9503.41	0.8693	2.1479e-13	3.4529e-11	Fabp5	chr3	+	10012548	10016607	3238	protein_coding	fatty_acid_binding_protein_5_epidermal	16860	21210	23073	7705	9767	8207	293.277	330.757	369.665	160.362	180.898	159.568		331.233	166.943			8.3717	7.38321
ENSMUSG00000055333	1643.86	840.351	0.88352	2.6347e-09	2.5629e-07	Fat2	chr11	-	55250609	55336564	14528	protein_coding	FAT_tumor_suppressor_homolog_2_(Drosophila)	1450	2553	1662	663	790	815	5.62159	8.87341	5.9348	3.07548	3.26115	3.53175		6.80993	3.28946			2.76764	1.71785
ENSMUSG00000051506	182.674	77.5838	0.88441	0.00018524	0.0057706	Wdfy4	chr14	-	32959547	33185508	10033	protein_coding	WD_repeat_and_FYVE_domain_containing_4	149	356	133	65	67	77	0.836474	1.7917	0.687704	0.436604	0.400492	0.483168		1.10529	0.440088			0.144428	-1.18414
ENSMUSG00000037469	755.884	382.847	0.88558	1.2404e-08	1.0352e-06	Papl	chr7	-	28607634	28631332	1978	protein_coding	iron/zinc_purple_acid_phospatase-like	789	950	830	277	336	420	22.4671	24.2517	21.7687	9.43753	10.1874	13.3678		22.8292	10.9976			4.51281	3.45911
ENSMUSG00000008496	73.5372	26.1407	0.88737	0.00055871	0.013446	Pou2f2	chr7	-	25087344	25159922	7095	protein_coding	POU_domain_class_2_transcription_factor_2	57	111	86	34	22	14	0.452501	0.78998	0.628821	0.322947	0.18596	0.124226		0.623767	0.211045			-0.68092	-2.24438
ENSMUSG00000025473	169.438	78.6069	0.88922	2.1192e-05	0.00094911	Adam8	chr7	-	139978932	139992562	3669	protein_coding	a_disintegrin_and_metallopeptidase_domain_8	164	230	185	81	62	68	2.51764	3.16538	2.6158	1.48779	1.01343	1.16681		2.76627	1.22268			1.46794	0.290043
ENSMUSG00000029992	5026.42	2532.38	0.89214	1.1069e-08	9.4439e-07	Gfpt1	chr6	+	87042846	87092197	6238	protein_coding	glutamine_fructose-6-phosphate_transaminase_1	4133	8000	5242	2562	2376	1878	37.3179	64.7575	43.5946	27.6782	22.8429	18.9534		48.5567	23.1582			5.6016	4.53345
ENSMUSG00000026395	321.768	149.658	0.89216	1.6607e-05	0.00076857	Ptprc	chr1	-	138063407	138175706	5186	protein_coding	protein_tyrosine_phosphatase_receptor_type_C	307	528	274	157	104	140	3.33429	5.14099	2.74094	2.0402	1.20268	1.69955		3.73874	1.64748			1.90255	0.720257
ENSMUSG00000049103	326.792	150.289	0.8933	2.2694e-05	0.0010075	Ccr2	chr9	+	124101950	124113557	5361	protein_coding	chemokine_(C-C_motif)_receptor_2	313	565	251	114	169	124	3.28848	5.32167	2.42889	1.43306	1.89056	1.45618		3.67968	1.59327			1.87958	0.671986
ENSMUSG00000015652	53.6553	13.5038	0.89755	0.0006092	0.014221	Steap1	chr5	-	5736317	5749326	1230	protein_coding	six_transmembrane_epithelial_antigen_of_the_prostate_1	51	58	73	22	11	3	2.33541	2.38105	3.07892	1.20538	0.536337	0.153552		2.59846	0.631755			1.37766	-0.662564
ENSMUSG00000029086	848.937	414.809	0.8978	4.3317e-07	2.8888e-05	Prom1	chr5	-	43993625	44102032	3743	protein_coding	prominin_1	685	1361	891	446	353	315	10.3078	18.3605	12.3492	8.03008	5.65594	5.2982		13.6725	6.32807			3.77321	2.66177
ENSMUSG00000031937	146.314	59.3761	0.89787	0.00020505	0.0062857	Vstm5	chr9	+	15239045	15259393	1968	protein_coding	V-set_and_transmembrane_domain_containing_5	133	199	169	40	90	32	3.80648	5.10592	4.45494	1.36974	2.74263	1.02368		4.45578	1.71202			2.15568	0.775697
ENSMUSG00000004552	32.0796	0.372786	0.90009	8.5137e-05	0.0030097	Ctse	chr1	+	131638306	131675505	2126	protein_coding	cathepsin_E	8	92	17	0	0	1	0.211945	2.18509	0.414826	0	0	0.0296125		0.937289	0.00987082			-0.0934345	-6.66261
ENSMUSG00000004892	31.7627	5.14629	0.90089	0.00040248	0.010507	Bcan	chr3	-	87987531	88000356	3267	protein_coding	brevican	24	40	45	5	8	1	0.41377	0.618239	0.714569	0.10314	0.146856	0.0192703		0.582193	0.0897552			-0.780431	-3.47786
ENSMUSG00000046203	1352.3	10.9777	0.9023	6.2629e-05	0.0023047	Sprr2g	chr3	+	92373915	92375229	651	polymorphic_pseudogene	small_proline-rich_protein_2G	1230	1713	1675	22	6	1	106.42	132.869	133.479	2.27744	0.552739	0.0967068		124.256	0.975628			6.95717	-0.0355971
ENSMUSG00000006567	85.9817	20.9263	0.9026	0.00055702	0.013439	Atp7b	chr8	-	21992785	22060305	6505	protein_coding	ATPase_Cu++_transporting_beta_polypeptide	60	163	78	33	21	2	0.519519	1.26528	0.622054	0.341878	0.193607	0.0193562		0.802284	0.184947			-0.317816	-2.43481
ENSMUSG00000029372	44.2757	11.8383	0.90286	0.0005793	0.013824	Ppbp	chr5	+	90768518	90770060	1080	protein_coding	pro-platelet_basic_protein	38	82	34	9	12	11	1.98179	3.83386	1.63319	0.561595	0.666358	0.64122		2.48294	0.623058			1.31205	-0.682563
ENSMUSG00000050737	847.639	428.256	0.905	3.2558e-10	3.4771e-08	Ptges	chr2	-	30889471	30929863	3647	protein_coding	prostaglandin_E_synthase	775	1174	955	411	393	349	11.9691	16.2547	13.5846	7.5947	6.46259	6.02459		13.9362	6.69396			3.80076	2.74286
ENSMUSG00000060586	1295.85	621.435	0.90554	1.0197e-06	6.2541e-05	H2-Eb1	chr17	+	34305877	34316199	1184	protein_coding	histocompatibility_2_class_II_antigen_E_beta	1460	1456	1459	778	499	387	69.4542	62.0948	63.927	44.2826	25.2754	20.5777		65.1587	30.0452			6.02589	4.90906
ENSMUSG00000054537	107.471	42.4099	0.90782	0.00021254	0.0064277	Tmprss11e	chr5	-	86705186	86745815	3416	protein_coding	transmembrane_protease_serine_11e	76	172	125	34	30	50	1.25312	2.54247	1.89833	0.670758	0.526688	0.921489		1.89798	0.706312			0.924462	-0.501623
ENSMUSG00000040412	694.421	323.896	0.90955	4.8428e-06	0.00025951	5330417C22Rik	chr3	-	108455694	108536536	5836	protein_coding	RIKEN_cDNA_5330417C22_gene	614	1222	571	361	266	242	5.92585	10.5731	5.07577	4.16866	2.73348	2.61059		7.19156	3.17091			2.84631	1.6649
ENSMUSG00000045314	132.201	54.7044	0.90988	0.00011882	0.0039881	Sowahb	chr5	-	93041123	93045022	3900	protein_coding	sosondowah_ankyrin_repeat_domain_family_member_B	119	141	189	43	37	67	1.71862	1.82558	2.51407	0.743034	0.568967	1.08155		2.01942	0.797852			1.01394	-0.325808
ENSMUSG00000026271	175.046	78.2445	0.91001	2.4784e-05	0.0010784	Gpr35	chr1	+	92950865	92986391	4214	protein_coding	G_protein-coupled_receptor_35	185	254	159	58	67	86	2.47272	3.04358	1.95742	0.927552	0.953521	1.28482		2.49124	1.0553			1.31686	0.0776493
ENSMUSG00000060131	56.9429	13.434	0.91009	0.0004967	0.012314	Atp8b4	chr2	-	126320973	126500674	5693	protein_coding	ATPase_class_I_type_8B_member_4	34	108	58	8	5	23	0.336384	0.957918	0.528527	0.0947008	0.0526719	0.254346		0.60761	0.133906			-0.718783	-2.90071
ENSMUSG00000039519	72.4341	24.3402	0.91162	0.00041985	0.010864	Cyp7b1	chr3	-	18071950	18243338	2166	protein_coding	cytochrome_P450_family_7_subfamily_b_polypeptide_1	51	132	70	14	26	26	1.3262	3.07724	1.67656	0.435586	0.719888	0.755706		2.02667	0.63706			1.01911	-0.650499
ENSMUSG00000029449	191.988	88.5234	0.91192	6.69e-06	0.0003487	Rhof	chr5	-	123103044	123132692	4306	protein_coding	ras_homolog_gene_family_member_f	183	216	253	71	86	82	2.39373	2.53294	3.04809	1.11119	1.19777	1.19889		2.65825	1.16928			1.41048	0.225625
ENSMUSG00000039196	39.4334	7.27538	0.91193	0.00039762	0.010416	Orm1	chr4	+	63344560	63348163	775	protein_coding	orosomucoid_1	29	76	33	3	13	4	2.10763	4.95174	2.20899	0.26087	1.00599	0.324935		3.08945	0.530597			1.62735	-0.914312
ENSMUSG00000028555	267.122	120.787	0.91276	1.5616e-05	0.00073609	Ttc39a	chr4	+	109406623	109444745	2356	protein_coding	tetratricopeptide_repeat_domain_39A	195	403	326	129	116	80	4.66183	8.63725	7.17832	3.68994	2.95279	2.13773		6.8258	2.92682			2.771	1.54933
ENSMUSG00000068227	42.4217	9.25303	0.91331	0.00045328	0.01149	Il2rb	chr15	-	78480553	78495066	2692	protein_coding	interleukin_2_receptor_beta_chain	33	69	45	11	12	2	0.690456	1.29425	0.867198	0.275374	0.267335	0.0467727		0.950636	0.196494			-0.0730348	-2.34744
ENSMUSG00000013418	1429.58	716.67	0.9154	1.949e-10	2.2213e-08	B4galnt2	chr11	-	95865943	95914891	1722	protein_coding	beta-14-N-acetyl-galactosaminyl_transferase_2	1262	2175	1485	644	637	649	41.2785	63.7781	44.7377	25.2033	22.1848	23.7274		49.9314	23.7052			5.64188	4.56713
ENSMUSG00000038598	34.8347	6.95261	0.91659	0.00040677	0.010601	AI481877	chr4	-	59043753	59138983	4664	protein_coding	expressed_sequence_AI481877	25	47	48	3	10	6	0.301911	0.508844	0.533904	0.0433478	0.128585	0.0809899		0.44822	0.0843077			-1.15772	-3.56819
ENSMUSG00000032134	24.2922	0.769836	0.91963	9.2869e-05	0.0032088	Muc16	chr9	-	18495455	18512885	1035	protein_coding	mucin_16	15	23	45	2	0	0	0.816297	1.1221	2.25555	0.130225	0	0		1.39798	0.0434083			0.483348	-4.52588
ENSMUSG00000044626	394.596	191.998	0.92067	3.6746e-08	2.9693e-06	Liph	chr16	-	21953826	21995542	3793	protein_coding	lipase_member_H	372	520	456	187	180	150	5.52405	6.92255	6.23681	3.32249	2.84603	2.4897		6.2278	2.88607			2.63872	1.52911
ENSMUSG00000024399	30.0148	5.55242	0.92131	0.00035966	0.0096196	Ltb	chr17	+	35194439	35196320	1417	protein_coding	lymphotoxin_B	37	34	30	5	6	4	1.47072	1.21159	1.09833	0.237796	0.25394	0.177717		1.26021	0.223151			0.333665	-2.16391
ENSMUSG00000001281	128.555	55.9318	0.92199	2.955e-05	0.0012471	Itgb7	chr15	-	102215995	102231935	2674	protein_coding	integrin_beta_7	139	168	130	46	55	50	2.92786	3.17244	2.5221	1.15931	1.23353	1.17719		2.87414	1.19001			1.52313	0.250977
ENSMUSG00000024052	746.832	371.889	0.92236	2.1704e-10	2.4372e-08	Lpin2	chr17	+	71182560	71249817	5640	protein_coding	lipin_2	679	1054	828	308	345	350	6.78091	9.43642	7.61609	3.68024	3.66851	3.90685		7.94447	3.75187			2.98995	1.90761
ENSMUSG00000005360	150.23	65.0819	0.92578	2.887e-05	0.0012281	Slc1a3	chr15	-	8634124	8710764	4435	protein_coding	solute_carrier_family_1_(glial_high_affinity_glutamate_transporter)_member_3	150	175	185	71	61	43	1.905	1.99246	2.16401	1.07887	0.824871	0.610398		2.02049	0.838047			1.01471	-0.254898
ENSMUSG00000070719	444.18	217.122	0.92852	3.9987e-09	3.7011e-07	Pla2g4d	chr2	-	120265595	120289197	3688	protein_coding	phospholipase_A2_group_IVD	432	556	525	172	205	209	6.59766	7.61254	7.38498	3.14299	3.3336	3.56774		7.19839	3.34811			2.84767	1.74335
ENSMUSG00000024610	4359.54	2103.3	0.92879	3.5081e-08	2.8498e-06	Cd74	chr18	+	60803848	60812646	1410	protein_coding	CD74_antigen_(invariant_polypeptide_of_major_histocompatibility_complex_class_II_antigen-associated)	5371	4182	5043	2370	1767	1507	214.552	149.765	185.546	113.275	75.1566	67.2871		183.288	85.2396			7.51797	6.41345
ENSMUSG00000027048	52.7325	11.9928	0.92919	0.00037849	0.0099833	Abcb11	chr2	-	69238282	69342616	5025	protein_coding	ATP-binding_cassette_sub-family_B_(MDR/TAP)_member_11	39	76	67	2	20	11	0.437145	0.763701	0.691703	0.0268225	0.238695	0.137814		0.63085	0.134444			-0.664632	-2.89492
ENSMUSG00000046908	409.691	193.972	0.9302	2.7874e-07	1.9004e-05	Ltb4r1	chr14	+	55765962	55768494	1394	protein_coding	leukotriene_B4_receptor_1	339	622	452	169	205	150	13.6973	22.5306	16.8212	8.17013	8.81944	6.77433		17.683	7.9213			4.14429	2.98574
ENSMUSG00000027938	117.093	49.1672	0.93052	4.7489e-05	0.0018041	Creb3l4	chr3	-	90237500	90243512	1553	protein_coding	cAMP_responsive_element_binding_protein_3-like_4	120	145	133	53	41	38	4.35218	4.71457	4.44284	2.2999	1.5833	1.54046		4.5032	1.80789			2.17095	0.854303
ENSMUSG00000026579	187.62	75.1579	0.93069	9.8536e-05	0.0033817	F5	chr1	+	164151838	164220277	7430	protein_coding	coagulation_factor_V	180	333	136	87	72	43	1.36452	2.26309	0.949578	0.789106	0.581157	0.364349		1.52573	0.578204			0.609499	-0.79035
ENSMUSG00000029919	77.3669	27.2862	0.93097	0.00024759	0.0072161	Hpgds	chr6	-	65117293	65144908	3476	protein_coding	hematopoietic_prostaglandin_D_synthase	62	127	79	22	34	18	1.00464	1.84489	1.17904	0.426528	0.586609	0.32601		1.34285	0.446382			0.425302	-1.16365
ENSMUSG00000036594	1262.78	600.854	0.93127	1.4097e-07	1.0203e-05	H2-Aa	chr17	-	34282744	34287827	1132	protein_coding	histocompatibility_2_class_II_antigen_A_alpha	1528	1364	1354	700	514	398	76.0281	60.8434	62.0516	41.6732	27.2312	22.1347		66.3077	30.3464			6.0511	4.92345
ENSMUSG00000016524	22.0816	0.384918	0.93176	6.736e-05	0.0024435	Il19	chr1	-	130932656	130940115	1135	protein_coding	interleukin_19	28	33	14	1	0	0	1.3895	1.46813	0.639901	0.0593757	0	0		1.16584	0.0197919			0.221374	-5.65895
ENSMUSG00000047730	1023.91	494.432	0.93568	1.1925e-08	1.0062e-06	Fcgbp	chr7	+	28071236	28120862	7928	protein_coding	Fc_fragment_of_IgG_binding_protein	838	1662	1043	458	438	435	5.95357	10.5855	6.82498	3.8932	3.3133	3.45433		7.78803	3.55361			2.96126	1.82928
ENSMUSG00000000409	35.8953	5.57668	0.93825	0.00024033	0.0070447	Lck	chr4	-	129548344	129573641	2185	protein_coding	lymphocyte_protein_tyrosine_kinase	43	21	55	7	6	2	1.10845	0.485304	1.30585	0.215899	0.164683	0.0576257		0.966532	0.146069			-0.0491112	-2.77527
ENSMUSG00000049493	99.8208	33.6587	0.93862	0.00025663	0.007451	Pls1	chr9	-	95752642	95845311	3704	protein_coding	plastin_1_(I-isoform)	77	183	88	46	27	17	1.17089	2.49474	1.23252	0.836935	0.437162	0.288945		1.63272	0.521014			0.707275	-0.940605
ENSMUSG00000021749	322.557	134.312	0.94036	3.9921e-05	0.0015754	Oit1	chr14	-	8348948	8378763	1251	protein_coding	oncoprotein_induced_transcript_1	271	459	379	178	123	59	12.2014	18.5268	15.7167	9.58887	5.89655	2.96915		15.4817	6.15152			3.95249	2.62094
ENSMUSG00000046805	513.715	232.052	0.94251	2.7618e-06	0.00015337	Mpeg1	chr19	+	12460779	12465284	4335	protein_coding	macrophage_expressed_gene_1	476	882	418	247	169	206	6.18465	10.2737	5.00228	3.83984	2.33802	2.99169		7.15353	3.05651			2.83866	1.61189
ENSMUSG00000021553	423.87	198.682	0.94442	1.6289e-07	1.1679e-05	Slc28a3	chr13	-	58545399	58610877	4567	protein_coding	solute_carrier_family_28_(sodium-coupled_nucleoside_transporter)_member_3	334	564	558	167	167	201	4.1192	6.23582	6.33846	2.46428	2.19298	2.77079		5.56449	2.47602			2.47625	1.30802
ENSMUSG00000018862	883.756	427.644	0.94497	1.3144e-09	1.3472e-07	Otop3	chr11	+	115334731	115346927	2422	protein_coding	otopetrin_3	812	997	1196	350	363	439	18.8834	20.7858	25.6176	9.73865	8.9884	11.4111		21.7622	10.0461			4.44375	3.32856
ENSMUSG00000039981	70.9669	22.6477	0.94568	0.00025981	0.0074867	Zc3h12d	chr10	+	7832470	7870397	4093	protein_coding	zinc_finger_CCCH_type_containing_12D	46	126	76	24	23	14	0.633014	1.55444	0.96328	0.395161	0.337005	0.21534		1.05025	0.315835			0.0707263	-1.66276
ENSMUSG00000044309	28.6984	3.03082	0.94652	0.00014667	0.0047657	Apol7c	chr15	-	77524867	77533315	2044	protein_coding	apolipoprotein_L_7c	31	42	25	4	0	4	0.854236	1.03756	0.634512	0.131882	0	0.123202		0.842103	0.0850278			-0.247931	-3.55592
ENSMUSG00000061414	171.005	63.0877	0.94844	0.00013337	0.0044278	Efcab4b	chr6	+	127577975	127629938	1094	protein_coding	calcium_release_activated_channel_regulator_2A	120	298	178	74	71	25	6.17819	13.7545	8.4408	4.55847	3.89216	1.43867		9.45783	3.29643			3.24151	1.72091
ENSMUSG00000097971	409.028	189.229	0.94962	3.1899e-07	2.1556e-05	Gm26917	chr17	+	39845074	39846245	869	processed_transcript	predicted_gene_26917	352	660	401	178	183	149	22.815	38.3504	23.939	13.804	12.6294	10.7945		28.3681	12.4093			4.8262	3.63335
ENSMUSG00000101517	45.1274	9.8244	0.95043	0.00027543	0.0078184	RP24-458J4.2	chr10	+	95746077	95797236	2751	lincRNA	RIKEN_cDNA_4732465J04_gene	42	47	64	15	3	8	0.859916	0.862686	1.2069	0.367456	0.0654004	0.183078		0.9765	0.205312			-0.0343086	-2.28411
ENSMUSG00000032454	1028.84	493.412	0.95225	1.8493e-09	1.858e-07	Rbp2	chr9	+	98486115	98509781	803	protein_coding	retinol_binding_protein_2_cellular	993	1070	1421	455	497	379	69.6516	67.2843	91.8035	38.1857	37.1185	29.714		76.2465	35.0061			6.2526	5.12953
ENSMUSG00000047810	143.801	53.3027	0.9537	0.00011378	0.0038443	Ccdc88b	chr19	-	6844623	6858211	4959	protein_coding	coiled-coil_domain_containing_88B	120	281	101	60	44	39	1.36296	2.86126	1.05659	0.815384	0.532119	0.495118		1.76027	0.614207			0.8158	-0.703204
ENSMUSG00000027403	114.858	45.9726	0.95985	3.7177e-05	0.0014902	Tgm6	chr2	+	130112416	130154232	3327	protein_coding	transglutaminase_6	145	129	112	41	45	38	2.45478	1.95786	1.74641	0.830493	0.811166	0.719066		2.05302	0.786908			1.03775	-0.345733
ENSMUSG00000028874	50.9923	10.3259	0.96492	0.00021417	0.0064553	Fgr	chr4	+	132974095	133001910	3363	protein_coding	Gardner-Rasheed_feline_sarcoma_viral_(Fgr)_oncogene_homolog	34	110	36	10	14	4	0.569442	1.65163	0.555337	0.200391	0.249661	0.0748809		0.925468	0.174978			-0.111745	-2.51476
ENSMUSG00000033538	61.1998	17.6861	0.96827	0.00020682	0.0063044	Casp4	chr9	+	5308828	5336783	1901	protein_coding	caspase_4_apoptosis-related_cysteine_peptidase	60	103	48	9	19	20	1.77773	2.7359	1.30991	0.319055	0.599406	0.662347		1.94118	0.526936			0.956934	-0.9243
ENSMUSG00000051735	79.0625	28.5198	0.97072	8.8765e-05	0.0031164	Rinl	chr7	+	28788969	28798963	2871	protein_coding	Ras_and_Rab_interactor-like	75	114	82	26	30	21	1.47138	2.00501	1.4817	0.610302	0.626669	0.460494		1.6527	0.565822			0.724825	-0.821581
ENSMUSG00000030748	616.627	291.97	0.97921	1.256e-10	1.4642e-08	Il4ra	chr7	+	125552282	125579472	5092	protein_coding	interleukin_4_receptor_alpha	564	869	681	267	279	241	6.23861	8.61742	6.93808	3.53368	3.28599	2.97966		7.2647	3.26644			2.8609	1.70772
ENSMUSG00000027298	1510.27	728.068	0.98677	9.6539e-15	1.6566e-12	Tyro3	chr2	+	119797733	119818104	4460	protein_coding	TYRO3_protein_tyrosine_kinase_3	1360	2066	1748	624	699	641	17.1752	23.3906	20.3323	9.42876	9.39923	9.04818		20.2994	9.29206			4.34336	3.216
ENSMUSG00000035697	199.627	86.4383	0.98755	1.0801e-06	6.5717e-05	Hmha1	chr10	+	80016653	80031472	3970	protein_coding	histocompatibility_(minor)_HA-1	189	295	201	78	82	73	2.68144	3.75212	2.62655	1.32406	1.23872	1.15763		3.02004	1.24014			1.59457	0.310501
ENSMUSG00000021109	2123.74	1000.26	0.98852	4.9931e-11	6.1996e-09	Hif1a	chr12	+	73901375	73947530	4724	protein_coding	hypoxia_inducible_factor_1_alpha_subunit	1668	3277	2395	898	962	837	19.8876	35.0277	26.3012	12.8107	12.2128	11.1546		27.0722	12.0593			4.75874	3.59208
ENSMUSG00000030707	396.479	174.089	0.98879	4.452e-07	2.9561e-05	Coro1a	chr7	-	126699773	126707787	1747	protein_coding	coronin_actin_binding_protein_1A	438	511	397	206	150	111	14.1214	14.7698	11.789	7.94656	5.1493	4.00007		13.5601	5.69864			3.76129	2.51062
ENSMUSG00000022865	662.153	310.949	0.99012	7.864e-11	9.31e-09	Cxadr	chr16	+	78301496	78359785	5734	protein_coding	coxsackie_virus_and_adenovirus_receptor	590	955	729	267	281	290	5.79551	8.40991	6.59554	3.13804	2.93899	3.18404		6.93365	3.08702			2.79362	1.62622
ENSMUSG00000053113	609.738	272.048	0.99594	6.9759e-08	5.3584e-06	Socs3	chr11	-	117966079	117970047	2552	protein_coding	suppressor_of_cytokine_signaling_3	665	776	629	326	220	183	14.677	15.3542	12.7865	8.60878	5.17002	4.51449		14.2726	6.09776			3.83517	2.60828
ENSMUSG00000024670	27.1804	1.51087	1.0016	4.2003e-05	0.0016364	Cd6	chr19	-	10789341	10830058	3032	protein_coding	CD6_antigen	35	38	19	3	1	0	0.650184	0.632849	0.325091	0.0666802	0.0197797	0		0.536041	0.02882			-0.899584	-5.11679
ENSMUSG00000035506	293.799	112.645	1.0066	1.5991e-05	0.0007491	Slc12a8	chr16	+	33517328	33664135	3166	protein_coding	solute_carrier_family_12_(potassium/chloride_transporters)_member_8	288	383	331	161	91	49	5.12364	6.10849	5.42373	3.42704	1.72377	0.974368		5.55195	2.04173			2.47299	1.02979
ENSMUSG00000031825	1953.27	930.542	1.0078	2.1867e-16	4.513e-14	Crispld2	chr8	+	119992438	120052793	4182	protein_coding	cysteine-rich_secretory_protein_LCCL_domain_containing_2	1954	2494	2204	801	780	924	26.3171	30.1133	27.3406	12.9078	11.1856	13.91		27.9237	12.6678			4.80342	3.66309
ENSMUSG00000042031	2433.07	1144.66	1.0177	2.591e-15	4.7106e-13	Lce3b	chr3	+	92932979	92934098	563	protein_coding	late_cornified_envelope_3B	2432	2717	3099	998	1161	931	243.306	243.684	285.558	119.461	123.673	104.107		257.516	115.747			8.00852	6.85483
ENSMUSG00000030742	30.9384	2.92773	1.0203	5.0234e-05	0.0018942	Lat	chr7	-	126363832	126369543	1239	protein_coding	linker_for_activation_of_T_cells	48	25	29	1	4	3	2.18206	1.01886	1.21425	0.0543918	0.193615	0.152436		1.47172	0.133481			0.557506	-2.90529
ENSMUSG00000027347	534.546	236.723	1.0229	6.9976e-09	6.1773e-07	Rasgrp1	chr2	-	117279993	117343001	5229	protein_coding	RAS_guanyl_releasing_protein_1	421	750	669	200	190	247	4.53483	7.2425	6.63725	2.5776	2.17914	2.97383		6.13819	2.57686			2.61781	1.36561
ENSMUSG00000032093	24.144	0.7289	1.0343	1.9798e-05	0.00089454	Cd3e	chr9	-	44998743	45009590	1436	protein_coding	CD3_antigen_epsilon_polypeptide	28	33	21	0	1	1	1.09825	1.16039	0.758657	0	0.0417634	0.0438413		1.00577	0.0285349			0.00829534	-5.13113
ENSMUSG00000026417	3159.43	1054.48	1.0504	2.2021e-05	0.00098046	Pigr	chr1	+	130826684	130852249	3849	protein_coding	polymeric_immunoglobulin_receptor	2725	4490	3639	1311	962	556	39.8764	58.9039	49.0473	22.9541	14.9892	9.09421		49.2759	15.6791			5.62281	3.97077
ENSMUSG00000042351	72.0368	20.373	1.0521	4.6582e-05	0.0017785	Grap2	chr15	+	80623505	80650559	3158	protein_coding	GRB2-related_adaptor_protein_2	55	130	66	14	18	23	0.980952	2.07863	1.08421	0.298759	0.34183	0.458515		1.38126	0.366368			0.465988	-1.44863
ENSMUSG00000068349	31.1339	1.51087	1.0534	1.8186e-05	0.00083404	Gml	chr15	-	74813452	74818815	957	protein_coding	GPI_anchored_molecule_like_protein	39	18	46	3	1	0	2.29536	0.949743	2.4936	0.211258	0.0626669	0		1.9129	0.0913084			0.935761	-3.45311
ENSMUSG00000038037	115.641	40.7263	1.0551	1.0643e-05	0.00051764	Socs1	chr16	-	10783808	10785536	1220	protein_coding	suppressor_of_cytokine_signaling_1	90	191	120	36	43	31	4.15508	7.90532	5.10272	1.9886	2.11377	1.5997		5.72104	1.90069			2.51628	0.926525
ENSMUSG00000033256	279.302	118.488	1.0576	1.0226e-08	8.8229e-07	Shf	chr2	-	122348892	122369162	1566	protein_coding	Src_homology_2_domain_containing_F	271	345	335	117	111	91	9.74709	11.1243	11.0977	5.03499	4.2509	3.65837		10.6564	4.31476			3.41364	2.10928
ENSMUSG00000042817	45.2304	8.43013	1.0636	4.8672e-05	0.0018445	Flt3	chr5	-	147330741	147400489	5241	protein_coding	FMS-like_tyrosine_kinase_3	42	74	40	6	13	4	0.45137	0.712957	0.395937	0.0771511	0.148758	0.0480489		0.520088	0.0913192			-0.943172	-3.45294
ENSMUSG00000045545	49310.9	22738.1	1.0772	1.1769e-28	4.4934e-26	Krt14	chr11	-	100203162	100207548	1698	protein_coding	keratin_14	52494	60352	54470	19836	20807	20637	1741.28	1794.73	1664.18	787.266	734.889	765.15		1733.4	762.435			10.7594	9.57447
ENSMUSG00000044748	427.51	173.97	1.0784	3.7583e-08	3.0051e-06	Defb1	chr8	+	21776599	21795185	872	protein_coding	defensin_beta_1	344	572	552	103	194	175	22.2198	33.1227	32.84	7.96023	13.3424	12.6345		29.3941	11.3124			4.87746	3.49983
ENSMUSG00000054046	3028.56	1383.27	1.0794	3.9369e-23	1.2025e-20	Klk13	chr7	+	43712567	43726758	1033	protein_coding	kallikrein_related-peptidase_13	2981	3729	3596	1172	1331	1229	162.539	182.279	180.593	76.4596	77.273	74.9013		175.137	76.2113			7.45234	6.25193
ENSMUSG00000058354	140376	64336.7	1.0803	1.0838e-25	3.7619e-23	Krt6a	chr15	-	101689932	101694307	2256	protein_coding	keratin_6A	138028	177336	162784	52844	57898	62711	3446.08	3969.2	3743.29	1578.56	1539.13	1750.02		3719.52	1622.57			11.8609	10.6641
ENSMUSG00000026220	44.7706	5.2266	1.0823	2.4519e-05	0.0010699	Slc16a14	chr1	-	84905898	84935134	3207	protein_coding	solute_carrier_family_16_(monocarboxylic_acid_transporters)_member_14	45	73	36	2	1	11	0.790334	1.1494	0.58235	0.0420277	0.0187004	0.215939		0.840693	0.0922225			-0.250348	-3.43874
ENSMUSG00000023393	142.244	52.4616	1.0892	1.2506e-06	7.5195e-05	Slc17a9	chr2	+	180725263	180742280	2275	protein_coding	solute_carrier_family_17_member_9	130	214	145	48	41	52	3.21854	4.74983	3.30649	1.42189	1.08082	1.439		3.75829	1.3139			1.91008	0.393856
ENSMUSG00000045027	108.877	31.3734	1.0977	1.6561e-05	0.00076857	Prss22	chr17	-	23993535	23998100	1323	protein_coding	protease_serine_22	81	119	172	42	27	15	3.44844	4.54185	6.74449	2.13941	1.22392	0.713788		4.91159	1.35904			2.29619	0.442588
ENSMUSG00000018168	47.934	6.06014	1.1009	1.9984e-05	0.00090029	Ikzf3	chr11	-	98464902	98546031	4607	protein_coding	IKAROS_family_zinc_finger_3	47	78	40	12	3	1	0.574615	0.854913	0.450425	0.175537	0.0390529	0.0136653		0.626651	0.076085			-0.674266	-3.71625
ENSMUSG00000063851	39.9144	2.50947	1.1024	1.0362e-05	0.00050885	Rnf183	chr4	-	62427540	62435252	1432	protein_coding	ring_finger_protein_183	18	67	55	0	6	1	0.707989	2.36253	1.99251	0	0.25128	0.0439638		1.68768	0.0984146			0.755038	-3.34498
ENSMUSG00000071714	180.442	57.6687	1.1106	5.9374e-06	0.00031267	Csf2rb2	chr15	-	78282517	78305603	4612	protein_coding	colony_stimulating_factor_2_receptor_beta_2_low-affinity_(granulocyte-macrophage)	177	323	124	75	39	40	2.16163	3.53638	1.3948	1.09591	0.507137	0.54602		2.36427	0.716357			1.2414	-0.481249
ENSMUSG00000068893	42.1695	3.67635	1.1261	9.6567e-06	0.00048038	Sprr2a2	chr3	+	92215920	92257298	3541	protein_coding	small_proline-rich_protein_2A2	21	74	53	4	6	0	0.334034	1.05524	0.776481	0.076127	0.101619	0		0.721918	0.0592487			-0.470092	-4.07707
ENSMUSG00000023048	1469.1	627.888	1.1301	1.1015e-15	2.1293e-13	Prr13	chr15	+	102459028	102462806	1353	protein_coding	proline_rich_13	1370	1708	1920	558	645	492	57.0322	63.7435	73.618	27.7934	28.5898	22.8931		64.7979	26.4255			6.01788	4.72386
ENSMUSG00000073421	2597.8	1061.55	1.1303	6.8123e-11	8.2569e-09	H2-Ab1	chr17	+	34263209	34269418	1211	protein_coding	histocompatibility_2_class_II_antigen_A_beta_1	3038	2644	3049	1233	928	688	141.3	110.246	130.615	68.6157	45.9572	35.767		127.387	50.1133			6.99307	5.64712
ENSMUSG00000011008	45.8546	5.60094	1.1311	1.23e-05	0.00058704	Mcoln2	chr3	+	146149833	146195513	2520	protein_coding	mucolipin_2	37	67	54	9	6	0	0.826986	1.34252	1.11166	0.240684	0.142791	0		1.09372	0.127825			0.129247	-2.96776
ENSMUSG00000054215	172.958	58.0929	1.1315	1.4494e-06	8.5795e-05	Sprr2k	chr3	+	92432582	92433925	637	protein_coding	small_proline-rich_protein_2K	216	138	222	65	51	40	19.099	10.9392	18.0798	6.87668	4.80154	3.95329		16.0394	5.2105			4.00354	2.38142
ENSMUSG00000032265	633.409	261.311	1.1381	3.7979e-12	5.4718e-10	Fam46a	chr9	-	85320439	85327348	5648	protein_coding	family_with_sequence_similarity_46_member_A	639	885	640	239	197	266	6.37241	7.91215	5.87849	2.85173	2.09181	2.965		6.72101	2.63618			2.74868	1.39845
ENSMUSG00000038524	430.667	171.348	1.1455	2.4313e-10	2.6713e-08	Fchsd1	chr18	-	37957431	37969774	4270	protein_coding	FCH_and_double_SH3_domains_1	440	462	555	141	133	187	5.80393	5.46336	6.74289	2.22534	1.86799	2.75709		6.00339	2.28347			2.58578	1.19123
ENSMUSG00000032561	898.112	370.343	1.1457	6.5469e-13	1.0308e-10	Acpp	chr9	-	104288316	104337728	4418	protein_coding	acid_phosphatase_prostate	973	1003	1060	259	335	406	12.4046	11.4636	12.4469	3.95074	4.54746	5.78546		12.105	4.76122			3.59754	2.25133
ENSMUSG00000005947	82.3736	13.2963	1.1469	1.1701e-05	0.00056196	Itgae	chr11	+	73090583	73147446	3845	protein_coding	integrin_alpha_E_epithelial-associated	58	153	77	26	4	5	0.849628	2.00928	1.0389	0.455703	0.0623898	0.0818675		1.29927	0.199987			0.377702	-2.32202
ENSMUSG00000053024	114.769	37.2182	1.1532	1.1572e-06	7.0129e-05	Cntn2	chr1	-	132509427	132543256	7334	protein_coding	contactin_2	101	132	158	39	32	29	0.775671	0.908822	1.11763	0.358367	0.261673	0.24894		0.93404	0.28966			-0.0984438	-1.78757
ENSMUSG00000050854	908.558	380.65	1.1655	4.9978e-18	1.1926e-15	Tmem125	chr4	-	118540941	118544044	1864	protein_coding	transmembrane_protein_125	955	1059	1065	327	370	330	28.8572	28.6877	29.6404	11.8224	11.9044	11.1457		29.0618	11.6241			4.86105	3.53905
ENSMUSG00000026832	98.8969	28.0335	1.1673	3.1852e-06	0.00017625	Cytip	chr2	-	58129137	58195532	6110	protein_coding	cytohesin_1_interacting_protein	73	139	129	35	21	19	0.672944	1.14873	1.09529	0.386039	0.206124	0.195772		0.972323	0.262645			-0.0404932	-1.92881
ENSMUSG00000030713	1768.29	744.328	1.1676	1.6152e-19	4.1111e-17	Klk7	chr7	+	43811444	43816359	1745	protein_coding	kallikrein_related-peptidase_7_(chymotryptic_stratum_corneum)	1576	2380	2100	604	693	711	50.8696	68.8695	62.4316	23.3263	23.817	25.6515		60.7236	24.2649			5.92418	4.6008
ENSMUSG00000073602	1233.63	503.998	1.1767	3.1798e-15	5.7132e-13	Serpinb3b	chr1	-	107153940	107278361	1653	protein_coding	serine_(or_cysteine)_peptidase_inhibitor_clade_B_(ovalbumin)_member_3B	1074	1591	1556	370	471	520	36.5956	48.6008	48.8335	15.0846	17.0883	19.8047		44.6766	17.3259			5.48145	4.11485
ENSMUSG00000021822	724.746	296.467	1.1779	1.5553e-15	2.9325e-13	Plau	chr14	+	20836662	20843388	2343	protein_coding	plasminogen_activator_urokinase	757	981	732	279	264	255	18.1979	21.1418	16.2076	8.02485	6.75743	6.85182		18.5158	7.21136			4.21068	2.85027
ENSMUSG00000028716	1606.12	665.195	1.1788	6.2355e-18	1.4651e-15	Pdzk1ip1	chr4	+	115088708	115093899	1129	protein_coding	PDZK1_interacting_protein_1	1515	1845	2100	631	607	553	75.5816	82.5179	96.4953	37.6652	32.2437	30.8368		84.8649	33.5819			6.4071	5.06961
ENSMUSG00000021803	259.972	97.5794	1.1938	2.8823e-10	3.1219e-08	Cdhr1	chr14	-	37077850	37098311	4303	protein_coding	cadherin-related_family_member_1	251	328	307	74	104	86	3.28549	3.849	3.70124	1.15895	1.44948	1.25824		3.61191	1.28889			1.85276	0.366131
ENSMUSG00000042195	222.633	75.9096	1.2007	4.3163e-08	3.4154e-06	Slc35f2	chr9	+	53771535	53818161	2568	protein_coding	solute_carrier_family_35_member_F2	210	237	308	88	50	65	4.60597	4.66014	6.22209	2.30936	1.16768	1.59352		5.16274	1.69019			2.36814	0.757183
ENSMUSG00000025196	241.669	83.3576	1.2117	1.3753e-08	1.1415e-06	Cpn1	chr19	-	43956307	43986556	2212	protein_coding	carboxypeptidase_N_polypeptide_1	226	341	261	85	93	47	5.75467	7.78422	6.12119	2.58964	2.52143	1.33768		6.55336	2.14958			2.71223	1.10406
ENSMUSG00000039252	205.037	70.5599	1.215	1.1746e-08	9.9657e-07	Lgi2	chr5	-	52537864	52566303	1950	protein_coding	leucine-rich_repeat_LGI_family_member_2	229	246	219	52	54	84	6.61452	6.3701	5.82626	1.79711	1.66077	2.71196		6.27029	2.05661			2.64853	1.04027
ENSMUSG00000038751	612.158	230.341	1.2152	1.7084e-11	2.2492e-09	Ptk6	chr2	-	181193721	181202789	3689	protein_coding	PTK6_protein_tyrosine_kinase_6	560	754	774	138	237	249	8.55021	10.3207	10.8846	2.52101	3.85292	4.24941		9.9185	3.54111			3.31012	1.8242
ENSMUSG00000014725	308.794	113.361	1.2155	2.1868e-10	2.4377e-08	Adam28	chr14	-	68606027	68655842	3110	protein_coding	a_disintegrin_and_metallopeptidase_domain_28	317	326	401	115	104	86	5.74111	5.29301	6.68905	2.49197	2.0055	1.74091		5.90773	2.07946			2.5626	1.05621
ENSMUSG00000020437	137.717	44.8118	1.217	6.945e-08	5.3584e-06	Myo1g	chr11	-	6506548	6520965	4752	protein_coding	myosin_IG	129	186	156	32	41	48	1.52901	1.97643	1.70306	0.453814	0.517437	0.63592		1.73617	0.535724			0.795905	-0.900438
ENSMUSG00000020143	212.494	66.1485	1.2206	1.7254e-07	1.2256e-05	Dock2	chr11	-	34226815	34783892	6409	protein_coding	dedicator_of_cyto-kinesis_2	180	400	160	47	69	63	1.5819	3.15149	1.29512	0.494211	0.645667	0.618854		2.0095	0.586244			1.00684	-0.770427
ENSMUSG00000071713	327.939	112.31	1.2209	1.0735e-08	9.2104e-07	Csf2rb	chr15	+	78325990	78351000	4764	protein_coding	colony_stimulating_factor_2_receptor_beta_low-affinity_(granulocyte-macrophage)	383	474	259	132	90	79	4.52819	5.02403	2.82039	1.86727	1.13298	1.04398		4.1242	1.34808			2.04411	0.430902
ENSMUSG00000048521	44.9872	4.13555	1.2349	1.7857e-06	0.00010409	Cxcr6	chr9	+	123806477	123811754	1893	protein_coding	chemokine_(C-X-C_motif)_receptor_6	28	56	71	7	3	1	0.833114	1.49377	1.94576	0.249202	0.0950431	0.0332573		1.42421	0.125834			0.510165	-2.9904
ENSMUSG00000066800	170.222	49.8066	1.2375	2.5407e-07	1.7557e-05	Rnasel	chr1	+	153749426	153764221	4150	protein_coding	ribonuclease_L_(2'_5'-oligoisoadenylate_synthetase-dependent)	123	298	172	36	35	63	1.66938	3.62588	2.15011	0.584601	0.50579	0.955719		2.48179	0.682036			1.31138	-0.552079
ENSMUSG00000021091	457.191	156.895	1.2395	2.5457e-09	2.4922e-07	Serpina3n	chr12	+	104406729	104414329	2064	protein_coding	serine_(or_cysteine)_peptidase_inhibitor_clade_A_member_3N	547	708	304	121	158	145	14.9271	17.3209	7.6409	3.95076	4.59089	4.42279		13.2963	4.32148			3.73295	2.11153
ENSMUSG00000003882	90.5852	19.9049	1.2449	1.5045e-06	8.8715e-05	Il7r	chr15	-	9506161	9529876	3208	protein_coding	interleukin_7_receptor	67	124	121	30	13	10	1.17635	1.95179	1.95673	0.630219	0.243029	0.196247		1.69496	0.356499			0.76125	-1.48803
ENSMUSG00000050201	546.699	198.589	1.2477	1.4519e-11	1.9623e-09	Otop2	chr11	+	115307163	115332303	2335	protein_coding	otopetrin_2	584	753	526	124	186	227	14.0872	16.2837	11.6864	3.57882	4.77723	6.12036		14.0191	4.82547			3.80932	2.27067
ENSMUSG00000024659	4902.02	1956.86	1.2489	1.5414e-24	4.9041e-22	Anxa1	chr19	-	20373428	20390944	1674	protein_coding	annexin_A1	4321	6264	6176	1772	1708	1788	145.387	188.948	191.396	71.3367	61.1903	67.2435		175.244	66.5901			7.45322	6.05724
ENSMUSG00000041872	29.9583	0	1.2505	3.9131e-07	2.6326e-05	Il17f	chr1	-	20777146	20790617	1178	protein_coding	interleukin_17F	31	29	41	0	0	0	1.48222	1.24308	1.80559	0	0	0		1.5103	0			0.594833	#NUM!
ENSMUSG00000020062	372.709	131.903	1.2628	3.7726e-11	4.8013e-09	Slc5a8	chr10	+	88885992	88929505	5321	protein_coding	solute_carrier_family_5_(iodide_transporter)_member_8	349	537	392	140	128	87	3.69428	5.09597	3.82185	1.77313	1.44267	1.02935		4.20403	1.41505			2.07177	0.500852
ENSMUSG00000079298	88.8123	18.8092	1.2938	5.2956e-07	3.4415e-05	Klrb1b	chr6	-	128813706	128826331	2228	protein_coding	killer_cell_lectin-like_receptor_subfamily_B_member_1B	71	139	97	25	8	17	1.7949	3.15025	2.25859	0.756188	0.21534	0.480365		2.40125	0.483964			1.26378	-1.04703
ENSMUSG00000032226	249.795	64.9987	1.2996	1.2768e-07	9.285e-06	Gcnt3	chr9	-	70031496	70038088	4301	protein_coding	glucosaminyl_(N-acetyl)_transferase_3_mucin_type	164	467	244	88	56	30	2.14769	5.48268	2.94307	1.37885	0.780852	0.439127		3.52448	0.866277			1.81741	-0.207099
ENSMUSG00000053175	314.672	107.846	1.3052	5.6716e-12	8.095e-10	Bcl3	chr7	-	19808462	19822770	1850	protein_coding	B_cell_leukemia/lymphoma_3	306	436	334	103	113	75	9.31637	11.9004	9.36603	3.75206	3.66317	2.55228		10.1943	3.3225			3.34968	1.73227
ENSMUSG00000044313	155.342	38.5654	1.3148	1.1927e-07	8.7154e-06	Mab21l3	chr3	-	101813076	101848959	3558	protein_coding	mab-21-like_3_(C._elegans)	123	242	172	45	45	14	1.94714	3.43443	2.50786	0.852337	0.758502	0.247719		2.62981	0.619519			1.39496	-0.690779
ENSMUSG00000030830	109.558	26.6756	1.3309	8.0388e-08	5.9887e-06	Itgal	chr7	+	127296260	127335137	5222	protein_coding	integrin_alpha_L	117	127	127	29	31	12	1.26196	1.22804	1.26168	0.374254	0.35602	0.144671		1.25056	0.291648			0.322573	-1.7777
ENSMUSG00000040026	56.5831	0	1.3388	6.31e-08	4.9167e-06	Saa3	chr7	-	46711998	46715676	531	protein_coding	serum_amyloid_A_3	34	151	18	0	0	0	3.60646	14.3591	1.75857	0	0	0		6.57472	0			2.71693	#NUM!
ENSMUSG00000022468	4274.38	1589	1.348	4.3292e-29	1.7399e-26	Endou	chr15	-	97711019	97731405	2405	protein_coding	endonuclease_polyU-specific	3852	5234	5497	1383	1487	1414	90.2129	109.892	118.575	38.7536	37.0805	37.0145		106.226	37.6162			6.731	5.23328
ENSMUSG00000024215	522.221	147.149	1.3772	1.0125e-09	1.0448e-07	Spdef	chr17	-	27714352	27728951	2070	protein_coding	SAM_pointed_domain_containing_ets_transcription_factor	510	556	703	201	130	63	13.877	13.5628	17.6184	6.54381	3.76637	1.91606		15.0194	4.07541			3.90876	2.02695
ENSMUSG00000085786	145.555	36.7712	1.3892	6.1393e-09	5.5331e-07	Gm15987	chr6	-	128951204	128975029	2231	antisense	predicted_gene_15987	111	159	227	37	35	27	2.80234	3.59868	5.27846	1.11765	0.940846	0.761907		3.89316	0.940135			1.96094	-0.0890597
ENSMUSG00000078664	46.3403	1.53967	1.4092	3.708e-08	2.9804e-06	Sprr2a1	chr3	+	92215835	92222485	3541	protein_coding	small_proline-rich_protein_2A1	31	84	47	4	0	0	0.493098	1.19784	0.688577	0.076127	0	0		0.793172	0.0253757			-0.334295	-5.30041
ENSMUSG00000038094	322.916	93.7926	1.4327	6.0298e-12	8.5266e-10	Atp13a4	chr16	-	29395853	29544864	4238	protein_coding	ATPase_type_13A4	224	494	401	88	73	91	2.97704	5.88588	4.90867	1.39935	1.03303	1.35182		4.59053	1.2614			2.19866	0.335024
ENSMUSG00000022986	462.098	148.315	1.4392	3.782e-17	8.2513e-15	Krt75	chr15	-	101563345	101573904	3266	protein_coding	keratin_75	485	548	534	104	146	151	8.36417	8.47247	8.48215	2.14596	2.68094	2.91071		8.4396	2.5792			3.07717	1.36692
ENSMUSG00000035557	28375.7	9971.63	1.449	1.8047e-45	1.2528e-42	Krt17	chr11	-	100256217	100261029	1551	protein_coding	keratin_17	28214	38227	30410	8310	9514	9080	1024.59	1244.53	1017.15	361.072	367.876	368.563		1095.42	365.837			10.0973	8.51506
ENSMUSG00000046834	422.885	129.814	1.4677	5.3872e-16	1.0825e-13	Krt1	chr15	-	101845428	101850786	2445	protein_coding	keratin_1	358	524	564	126	109	114	8.2471	10.8218	11.9669	3.47293	2.67361	2.93538		10.3452	3.02731			3.3709	1.59803
ENSMUSG00000048142	364.688	107.565	1.4709	3.7683e-14	6.2554e-12	Nat8l	chr5	+	33995984	34005916	6529	protein_coding	N-acetyltransferase_8-like	315	561	381	105	109	76	2.71745	4.33872	3.02732	1.0838	1.00122	0.732833		3.36116	0.939283			1.74896	-0.0903682
ENSMUSG00000026981	736.632	237.461	1.4838	1.0463e-22	3.0729e-20	Il1rn	chr2	+	24336853	24351494	2474	protein_coding	interleukin_1_receptor_antagonist	699	1002	818	192	207	241	15.9138	20.451	17.1528	5.23006	5.01788	6.13275		17.8392	5.46023			4.15698	2.44896
ENSMUSG00000047884	1508.42	503.567	1.484	1.4951e-31	7.3654e-29	Klk9	chr7	+	43791891	43796756	1475	protein_coding	kallikrein_related-peptidase_9	1397	1918	1834	439	480	439	53.346	65.6602	64.5042	20.0575	19.5164	18.7374		61.1701	19.4371			5.93476	4.28074
ENSMUSG00000018907	104.324	16.9377	1.4841	9.369e-09	8.1297e-07	Alox12e	chr11	-	70315610	70322628	2422	protein_coding	arachidonate_lipoxygenase_epidermal	103	88	160	23	7	15	2.3953	1.83465	3.4271	0.639968	0.17333	0.389902		2.55235	0.401067			1.35183	-1.31809
ENSMUSG00000053797	83841.2	27856.4	1.5154	1.2777e-42	8.4839e-40	Krt16	chr11	-	100246091	100248902	1565	protein_coding	keratin_16	90529	96818	96419	21866	26336	26989	3258.15	3123.83	3196.16	941.586	1009.22	1085.7		3192.71	1012.17			11.6406	9.98323
ENSMUSG00000056632	5572.01	1761.75	1.5197	3.1751e-25	1.0317e-22	Dsg3	chr18	+	20510304	20541310	4108	protein_coding	desmoglein_3	4535	8621	6086	1339	1692	1727	62.1791	105.968	76.8568	21.9662	24.7013	26.4667		81.6678	24.3781			6.3517	4.60751
ENSMUSG00000005355	287.522	81.7132	1.5276	1.0194e-15	1.9959e-13	Casp14	chr10	-	78711997	78718293	2329	protein_coding	caspase_14	277	353	349	60	84	77	6.69896	7.65334	7.77386	1.73615	2.16302	2.08142		7.37539	1.99353			2.88272	0.995323
ENSMUSG00000022504	173.977	39.6277	1.5306	6.9471e-11	8.2896e-09	Ciita	chr16	+	10488178	10527564	5254	protein_coding	class_II_transactivator	129	277	197	39	44	24	1.38292	2.66217	1.94517	0.500241	0.502241	0.28758		1.99675	0.430021			0.997655	-1.21752
ENSMUSG00000011034	1865.41	556.956	1.6123	3.15e-31	1.5033e-28	Slc5a1	chr5	+	33104219	33162872	4106	protein_coding	solute_carrier_family_5_(sodium/glucose_cotransporter)_member_1	1694	2429	2254	487	443	568	23.2376	29.8713	28.4784	7.99309	6.47045	8.70898		27.1958	7.72418			4.76531	2.94938
ENSMUSG00000026984	2141.65	644.32	1.6182	2.47e-35	1.3472e-32	Il1f6	chr2	+	24215418	24225702	883	protein_coding	interleukin_1_family_member_6	2050	2530	2704	550	548	637	130.765	144.679	158.864	41.9766	37.2194	45.4168		144.769	41.5376			7.17761	5.37635
ENSMUSG00000042250	285.9	70.0885	1.6353	1.9885e-15	3.6589e-13	Pglyrp4	chr3	+	90726906	90741517	2229	protein_coding	peptidoglycan_recognition_protein_4	240	356	382	53	83	54	6.06455	8.06465	8.89066	1.6024	2.23315	1.52518		7.67329	1.78691			2.93984	0.837467
ENSMUSG00000032091	1322.13	382.588	1.6596	3.1827e-34	1.6202e-31	Tmprss4	chr9	-	45172726	45204092	2284	protein_coding	transmembrane_protease_serine_4	1191	1733	1598	341	331	358	29.3706	38.3132	36.2962	10.0615	8.69124	9.8679		34.66	9.54022			5.1152	3.25402
ENSMUSG00000025461	53.5933	1.09715	1.7032	5.9613e-11	7.342e-09	Cd163l1	chr7	+	140218267	140231145	3454	protein_coding	CD163_molecule-like_1	80	53	45	1	2	0	1.30456	0.774817	0.675882	0.0195111	0.0347262	0		0.918421	0.0180791			-0.122773	-5.78953
ENSMUSG00000043472	738.59	169.892	1.7287	1.6098e-17	3.6693e-15	Lce3d	chr3	+	92957390	92958505	491	protein_coding	late_cornified_envelope_3D	762	773	961	209	158	89	87.4119	79.4957	101.537	28.686	19.2986	11.4116		89.4814	19.7987			6.48352	4.30734
ENSMUSG00000073601	9959.53	2855.41	1.7311	2.3625e-64	2.5772e-61	Serpinb3c	chr1	-	107271201	107278371	1659	protein_coding	serine_(or_cysteine)_peptidase_inhibitor_clade_B_member_3C	9874	12145	11853	2387	2706	2610	335.231	369.655	370.649	96.9641	97.8208	99.0449		358.512	97.9433			8.48588	6.61387
ENSMUSG00000031779	84.7238	10.3881	1.7376	1.2466e-11	1.7151e-09	Ccl22	chr8	+	94745590	94751699	2216	protein_coding	chemokine_(C-C_motif)_ligand_22	75	122	94	11	11	6	1.90629	2.77994	2.20059	0.334524	0.297696	0.170459		2.29561	0.26756			1.19888	-1.90207
ENSMUSG00000025059	889.327	226.502	1.7467	1.3764e-25	4.6711e-23	Gyk	chrX	-	85701937	85776819	4340	protein_coding	glycerol_kinase	710	1328	1030	177	205	229	9.21437	15.4509	12.312	2.74845	2.83279	3.32188		12.3258	2.96771			3.6236	1.56935
ENSMUSG00000079025	2010.54	545.177	1.7474	5.7491e-38	3.3769e-35	Gsdmc	chr15	-	63775968	63808759	2405	protein_coding	gasdermin_C	1928	2460	2458	553	482	431	45.1533	51.6495	53.0209	15.4958	12.0194	11.2824		49.9412	12.9325			5.64216	3.69293
ENSMUSG00000026009	60.403	2.95654	1.753	2.3565e-11	3.0242e-09	Icos	chr1	+	60977927	61000320	3241	protein_coding	inducible_T_cell_co-stimulator	51	59	95	2	3	3	0.886316	0.919218	1.52064	0.0415868	0.0555127	0.0582747		1.10872	0.0517914			0.148899	-4.27114
ENSMUSG00000051457	106.266	16.0026	1.7596	1.2475e-12	1.9052e-10	Spn	chr7	-	127132232	127137823	3743	protein_coding	sialophorin	106	116	138	17	14	12	1.59508	1.56489	1.91267	0.306079	0.224315	0.201836		1.69088	0.244077			0.757775	-2.03459
ENSMUSG00000035861	1199.69	287.33	1.8341	6.0684e-29	2.3763e-26	Tmprss11b	chr5	-	86657631	86676362	4171	protein_coding	transmembrane_protease_serine_11B	930	1742	1465	223	257	295	12.5586	21.0889	18.2212	3.60304	3.69524	4.45266		17.2896	3.91698			4.11183	1.96974
ENSMUSG00000050762	1047.15	249.746	1.9053	9.9867e-42	6.3548e-39	Prss27	chr17	+	24038144	24045954	1253	protein_coding	protease_serine_27	1012	1284	1269	197	234	243	45.4911	51.744	52.5401	10.5955	11.1999	12.2094		49.9251	11.3349			5.64169	3.5027
ENSMUSG00000048699	172.907	25.4738	1.9083	1.5098e-15	2.8823e-13	4732456N10Rik	chr15	-	101552356	101562950	2534	protein_coding	RIKEN_cDNA_4732456N10_gene	185	277	131	18	28	23	4.11209	5.51974	2.68192	0.478708	0.662676	0.571425		4.10458	0.570936			2.03724	-0.808598
ENSMUSG00000021263	202.835	31.0218	1.9662	1.8821e-17	4.227e-15	Degs2	chr12	-	108686792	108702306	3185	protein_coding	degenerative_spermatocyte_homolog_2_(Drosophila)_lipid_desaturase	194	251	246	41	25	17	3.43075	3.97933	4.00688	0.867519	0.470739	0.33603		3.80565	0.558096			1.92814	-0.841415
ENSMUSG00000032257	101.175	5.2327	2.0329	7.4026e-15	1.2847e-12	Ankk1	chr9	-	49415222	49427021	2686	protein_coding	ankyrin_repeat_and_kinase_domain_containing_1	61	138	151	8	5	1	1.27915	2.59429	2.91643	0.200719	0.111638	0.0234386		2.26329	0.111932			1.17842	-3.1593
ENSMUSG00000074715	231.527	36.4893	2.0878	1.3703e-22	3.9485e-20	Ccl28	chr13	+	119623819	119654354	3735	protein_coding	chemokine_(C-C_motif)_ligand_28	226	274	287	39	31	28	3.40812	3.7043	3.98632	0.703686	0.497761	0.47196		3.69958	0.557802			1.88736	-0.842174
ENSMUSG00000023041	140975	28924.2	2.1894	2.1105e-96	2.4793e-93	Krt6b	chr15	-	101676034	101680289	2226	protein_coding	keratin_6B	137011	191276	153378	23398	27621	27044	3466.79	4338.91	3574.53	708.367	744.156	764.863		3793.41	739.129			11.8893	9.52968
ENSMUSG00000031089	677.423	103.946	2.2341	1.1127e-29	4.8551e-27	Slc6a14	chrX	+	21714896	21742355	3434	protein_coding	solute_carrier_family_6_(neurotransmitter_transporter)_member_14	455	1055	841	75	103	103	7.46291	15.5131	12.7051	1.47186	1.79882	1.88832		11.8937	1.71966			3.57212	0.782126
ENSMUSG00000025481	245.858	32.6811	2.2507	2.3634e-25	7.8465e-23	Urah	chr7	+	140835018	140837971	890	protein_coding	urate_(5-hydroxyiso-)_hydrolase	212	292	335	31	30	27	13.4166	16.5668	19.527	2.34734	2.02153	1.9099		16.5035	2.09293			4.0447	1.06552
ENSMUSG00000026822	199.833	16.8665	2.3536	4.405e-22	1.2013e-19	Lcn2	chr2	-	32384633	32387797	1374	protein_coding	lipocalin_2	150	314	228	24	12	9	6.14896	11.5395	8.60853	1.17714	0.523775	0.412376		8.76568	0.704431			3.13187	-0.505469
ENSMUSG00000042677	834.682	117.069	2.4754	3.5283e-46	2.5659e-43	Zc3h12a	chr4	-	125118423	125127840	2755	protein_coding	zinc_finger_CCCH_type_containing_12A	880	1163	804	129	93	92	17.9911	21.3159	15.1396	3.15553	2.02447	2.10235		18.1489	2.42745			4.18181	1.27944
ENSMUSG00000027737	1900.57	246.054	2.648	8.114e-63	7.2893e-60	Slc7a11	chr3	-	50364936	50443613	9227	protein_coding	solute_carrier_family_7_(cationic_amino_acid_transporter_y+_system)_member_11	1567	3012	1989	204	237	223	9.56546	16.4831	11.1829	1.48996	1.54042	1.52154		12.4105	1.5173			3.63349	0.60151
ENSMUSG00000035356	833.334	88.1947	2.8118	2.2167e-57	1.8807e-54	Nfkbiz	chr16	-	55811375	55838899	4115	protein_coding	nuclear_factor_of_kappa_light_polypeptide_gene_enhancer_in_B_cells_inhibitor_zeta	674	1195	1000	82	69	86	9.22544	14.6637	12.607	1.34292	1.00561	1.31573		12.1654	1.22142			3.60471	0.288557
ENSMUSG00000009356	493.789	44.83	2.8469	2.2373e-47	1.7983e-44	Lpo	chr11	-	87806428	87828289	2926	protein_coding	lactoperoxidase	391	739	574	39	45	37	7.52661	12.7531	10.177	0.898246	0.922334	0.796096		10.1522	0.872225			3.34372	-0.197228
ENSMUSG00000074115	276.611	21.1823	2.8508	3.1698e-40	1.9364e-37	Saa1	chr7	-	46740501	46742980	605	protein_coding	serum_amyloid_A_1	275	351	316	22	20	15	25.602	29.2953	27.0965	2.4506	1.98255	1.5609		27.3313	1.99802			4.77248	0.998568
ENSMUSG00000050063	162.103	0.769836	3.2087	3.6148e-36	2.0446e-33	Klk6	chr7	+	43824499	43832027	1391	protein_coding	kallikrein_related-peptidase_6	160	153	234	2	0	0	6.47873	5.55405	8.72709	0.0968964	0	0		6.91996	0.0322988			2.79076	-4.95238
ENSMUSG00000079451	609.136	22.5475	3.6266	8.1541e-64	8.302e-61	Tmprss11g	chr5	-	86485876	86518600	2873	protein_coding	transmembrane_protease_serine_11g	429	941	741	13	21	27	8.41044	16.5386	13.3802	0.304939	0.438363	0.591652		12.7764	0.444984			3.67541	-1.16817
ENSMUSG00000027925	443.475	15.0175	3.6513	1.2937e-63	1.2348e-60	Sprr2j-ps	chr3	+	92418087	92419396	673	protein_coding	small_proline-rich_protein_2J_pseudogene	443	532	532	11	24	6	37.0754	39.9156	41.0088	1.10149	2.13868	0.561273		39.3333	1.26715			5.29768	0.341587
ENSMUSG00000039775	1202.98	66.676	3.6738	3.5755e-107	4.5504e-104	Defb3	chr8	+	19293360	19295291	275	protein_coding	defensin_beta_3	1012	1591	1521	57	67	56	207.274	292.135	286.931	13.9684	14.6114	12.8202		262.113	13.8			8.03405	3.7866
ENSMUSG00000059606	1560.51	64.965	4.0106	2.95e-123	4.5052e-120	Rnase2b	chr14	+	51162260	51163018	759	protein_coding	ribonuclease_RNase_A_family_2B_(liver_eosinophil-derived_neurotoxin)	1299	2092	1963	43	70	63	96.3972	139.176	134.171	3.81796	5.53103	5.22561		123.248	4.8582			6.94542	2.28042
ENSMUSG00000046259	1276.19	25.7951	4.7583	2.4951e-154	5.4436e-151	Sprr2h	chr3	+	92385685	92387324	752	protein_coding	small_proline-rich_protein_2H	1296	1579	1464	22	34	14	97.0699	106.025	100.996	1.97156	2.71151	1.17206		101.364	1.95171			6.6634	0.964737
ENSMUSG00000055030	588.99	0	5.1773	1.3338e-112	1.8518e-109	Sprr2e	chr3	+	92352143	92353449	647	protein_coding	small_proline-rich_protein_2E	569	832	615	0	0	0	49.5342	64.9329	49.3119	0	0	0		54.593	0			5.77064	#NUM!
ENSMUSG00000028186	897.934	5.29939	5.1873	2.1262e-128	3.6079e-125	Uox	chr3	+	146597077	146632305	2737	protein_coding	urate_oxidase	735	1202	1145	8	1	5	15.1255	22.1756	21.7026	0.196979	0.0219117	0.115009		19.6679	0.1113			4.29777	-3.16747
ENSMUSG00000050635	1035.98	1.86698	5.7054	1.0268e-152	1.9602e-149	Sprr2f	chr3	+	92365187	92366442	609	protein_coding	small_proline-rich_protein_2F	1029	1140	1342	3	2	0	95.169	94.5221	114.318	0.331978	0.196953	0		101.336	0.17631			6.66301	-2.50381
ENSMUSG00000042157	3005.1	30.9096	5.8151	5.9433e-286	1.8153e-282	Sprr2i	chr3	+	92407991	92409271	617	protein_coding	small_proline-rich_protein_2I	2989	3704	3530	29	23	31	272.859	303.132	296.804	3.16751	2.23559	3.16311		290.932	2.8554			8.18454	1.51369
ENSMUSG00000050092	8736.27	75.1242	5.9565	5.4847e-263	1.396e-259	Sprr2b	chr3	+	92316705	92318085	699	protein_coding	small_proline-rich_protein_2B	10767	8298	10176	53	94	57	867.59	599.435	755.232	5.1098	8.06493	5.13376		740.753	6.10283			9.53285	2.60948
ENSMUSG00000064246	5372.25	13.3113	6.9477	1.4233e-298	5.4343e-295	Chil1	chr1	+	134182176	134190181	1839	protein_coding	chitinase-like_1	4182	7723	6611	13	16	7	128.085	212.056	186.495	0.476394	0.521781	0.239637		175.545	0.412604			7.4557	-1.27717
ENSMUSG00000056054	7379.17	7.72698	7.8086	0	0	S100a8	chr3	+	90669071	90670034	392	protein_coding	S100_calcium_binding_protein_A8_(calgranulin_A)	7507	10348	7352	4	9	8	1078.64	1332.96	972.972	0.687668	1.37691	1.28482		1128.19	1.11647			10.1398	0.15894
ENSMUSG00000042212	8565.08	4.09008	8.2536	0	0	Sprr2d	chr3	+	92339140	92340873	681	protein_coding	small_proline-rich_protein_2D	8648	9928	10485	6	5	0	715.263	736.14	798.734	0.593757	0.440324	0		750.046	0.344694			9.55083	-1.53661
ENSMUSG00000056071	12983.1	9.27425	8.3771	0	0	S100a9	chr3	-	90692632	90695721	519	protein_coding	S100_calcium_binding_protein_A9_(calgranulin_B)	11581	19085	13955	10	10	5	1256.83	1856.82	1394.9	1.29849	1.15553	0.606514		1502.85	1.02018			10.5535	0.0288208
